# Supplementary material for: Two novel temperate bacteriophages infecting Streptococcus pyogenes: Their genomes, morphology and stability
Source: PLoS One. 2018 Oct 19;13(10):e0205995. doi: 10.1371/journal.pone.0205995 (PMC6195288; doi:10.1371/journal.pone.0205995)
Supplement: S1 Table — Accession numbers of all phages genomes and terminase proteins used in Fig 6. (XLSX) [file pone.0205995.s001.xlsx]

## Sheet: Arkusz3
Genome		TerL
Accesion	Definition	Accesion	Definition	Abbreviation
EF529515	Streptococcus phage 858, complete genome			858
AY699705	Streptococcus thermophilus bacteriophage 2972, complete genome	AAW27925.1	terminase large subunit	2972
AF145054	Streptococcus thermophilus bacteriophage 7201, complete genome	AAF43515.1	putative large subunit of the terminase	7201
GQ451696	Leuconostoc phage 1-A4, complete genome	ADD71733.1	terminase large subunit	1_A4
KT388093	Streptococcus phage A25, complete genome	ALF02705.1	putative terminase large subunit	A25
FJ236310	Streptococcus phage Abc2, complete genome	ACO83165.1	terminase large subunit	Abc2
FJ226752	Streptococcus phage ALQ13.2, complete genome	ACN64874.1	terminase large subunit	ALQ13_2
NC_004814	Streptococcus phage C1, complete genome			C1
KX578044	Leuconostoc phage CHA, complete genome	AOT27973.1	terminase large subunit	CHA
KX879643	Streptococcus phage CHPC1151, complete genome	APC45869.1	terminase large subunit	CHPC1151
NC_001825	Streptococcus phage Cp-1, complete genome	NP_044816.1	terminal protein	Cp_1
AF085222	Streptococcus thermophilus bacteriophage DT1, complete genome	AAD21880.1	putative terminase large subunit	DT1
KY065453	Streptococcus phage IPP11, complete genome	APD21788.1	putative terminase large subunit	IPP11
KY065455	Streptococcus phage IPP14, complete genome	APD21893.1	PBSX family terminase large subunit	IPP14
KY065458	Streptococcus phage IPP17, complete genome	APD22053.1	putative terminase large subunit	IPP17
KY065459	Streptococcus phage IPP18, complete genome	APD22108.1	putative terminase large subunit	IPP18
KY065460	Streptococcus phage IPP19, complete genome	APD22156.1	putative terminase large subunit	IPP19
KY065461	Streptococcus phage IPP20, complete genome	APD22212.1	putative terminase large subunit	IPP20
KY065462	Streptococcus phage IPP21, complete genome	APD22266.1	putative terminase large subunit	IPP21
KY065463	Streptococcus phage IPP22, complete genome	APD22322.1	putative terminase large subunit	IPP22
KY065469	Streptococcus phage IPP28, complete genome	APD22635.1	putative terminase large subunit	IPP28
KY065471	Streptococcus phage IPP30, complete genome	APD22744.1	putative terminase large subunit	IPP30
KY065479	Streptococcus phage IPP39, complete genome	APD23182.1	PBSX family terminase large subunit	IPP39
KY065481	Streptococcus phage IPP41, complete genome	APD23299.1	terminase large subunit	IPP41
KY065482	Streptococcus phage IPP42, complete genome	APD23341.1	terminase large subunit	IPP42
KY065483	Streptococcus phage IPP43, complete genome	APD23389.1	terminase large subunit	IPP43
KY065484	Streptococcus phage IPP44, complete genome	APD23435.1	terminase large subunit	IPP44
KY065487	Streptococcus phage IPP48, complete genome	APD23606.1	PBSX family terminase large subunit	IPP48
KY065449	Streptococcus phage IPP5, complete genome	APD21548.1	terminase large subunit	IPP5
KY065489	Streptococcus phage IPP51, complete genome	APD23718.1	terminase large subunit	IPP51
KY065490	Streptococcus phage IPP52, complete genome	APD23768.1	PBSX family terminase large subunit	IPP52
KY065491	Streptococcus phage IPP53, complete genome	APD23820.1	PBSX family terminase large subunit	IPP53
KY065492	Streptococcus phage IPP54, complete genome	APD23878.1	PBSX family terminase large subunit	IPP54
KY065493	Streptococcus phage IPP55, complete genome	APD23926.1	PBSX family terminase large subunit	IPP55
KY065494	Streptococcus phage IPP57, complete genome	APD23977.1	putative terminase large subunit	IPP57
KY065495	Streptococcus phage IPP58, complete genome	APD24027.1	putative terminase large subunit	IPP58
KY065499	Streptococcus phage IPP63, complete genome	APD24278.1	putative terminase large subunit	IPP63
KY065501	Streptococcus phage IPP65, complete genome	APD24396.1	PBSX family terminase large subunit	IPP65
KY065502	Streptococcus phage IPP66, complete genome	APD24447.1	PBSX family terminase large subunit	IPP66
JX409895	Streptococcus phage JX01, complete genome	AFQ96041.1	putative phage terminase large subunit	JX01
KX555527	Leuconostoc phage LDG, complete genome	AOQ27526.1	terminase large subunit	LDG
JQ659259	Leuconostoc phage Lmd1, complete genome	AFE86294.1	putative terminase large subunit	Lmd1
KX578042	Leuconostoc phage Ln-7, complete genome	AOT27882.1	terminase large subunit	Ln_7
KM262191	Leuconostoc phage Ln-8, complete genome	AIM50911.1	terminase large subunit	Ln_8
KM262192	Leuconostoc phage Ln-9, complete genome	AIM50862.1	terminase large subunit	Ln_9
AJ302074	Streptococcus pneumoniae bacteriophage MM1 complete genome	CAC48095.1	putative large terminase subunit	MM1
DQ113772	Streptococcus pneumoniae bacteriophage MM1 1998, complete genome	AAZ82443.1	putative terminase large subunit	MM1_1998
U88974	Streptococcus thermophilus temperate bacteriophage O1205, complete genome			O1205
KY705252	Streptococcus phage P0092, complete genome	ARU13004.1	TerL	P0092
KY705253	Streptococcus phage P0093, complete genome	ARU13054.1	TerL	P0093
KY705254	Streptococcus phage P0094, complete genome	ARU13105.1	TerL	P0094
KY705268	Streptococcus phage P7571, complete genome	ARU13754.1	TerL	P7571
KY705269	Streptococcus phage P7572, complete genome	ARU13803.1	TerL	P7572
KC013021	Leuconostoc phage P793, complete genome	AFY98182.1	putative terminase large subunit	P793
KY705284	Streptococcus phage P9851, complete genome	ARU14510.1	TerL	P9851
KY705286	Streptococcus phage P9853, complete genome	ARU14602.1	TerL	P9853
KY705287	Streptococcus phage P9854, complete genome	ARU14649.1	TerL	P9854
FN391954	Streptococcus phage PH10, complete genome			PH10
KC348599	Streptococcus phage phi30c, complete genome	AGF87375.1	putative phage terminase large subunit	phi30c
KT337342	Streptococcus phage phiARI0131-2, complete genome			phiARI0131_2
KT337358	Streptococcus phage phiARI0468-4, complete genome			phiARI0468_4
KT337370	Streptococcus phage phiARI0923, complete genome	ALA46826.1	terminase large subunit	phiARI0923
HF563658	Streptococcus phage phiBHN167 complete genome			phiBHN167
KC013022	Leuconostoc phage phiLN03, complete genome	AFY98220.1	putative terminase large subunit	phiLN03
KC013023	Leuconostoc phage phiLN04, complete genome	AFY98261.1	putative terminase large subunit	phiLN04
KC013025	Leuconostoc phage phiLN12, complete genome	AFY98338.1	putative terminase large subunit	phiLN12
KC013026	Leuconostoc phage phiLN25, complete genome	AFY98382.1	putative terminase large subunit	phiLN25
KC013027	Leuconostoc phage phiLN34, complete genome	AFY98422.1	putative terminase large subunit	phiLN34
KC013024	Leuconostoc phage phiLN6B, complete genome	AFY98299.1	putative terminase large subunit	phiLN6B
KC013028	Leuconostoc phage phiLNTR2, complete genome	AFY98463.1	putative terminase large subunit	phiLNTR2
KC013029	Leuconostoc phage phiLNTR3, complete genome	AFY98505.1	putative terminase large subunit	phiLNTR3
JX879087	Streptococcus phage phiNJ2, complete genome	AFU88685.1	putative phage terminase large subunit	phiNJ2
KC348604	Streptococcus phage phiS10, complete genome	AGF87678.1	putative phage terminase large subunit	phiS10
KC413988	Streptococcus phage phiST1, complete genome	AGE61227.1	putative phage terminase large subunit	phiST1
AF158600	Streptococcus thermophilus bacteriophage Sfi11, complete genome			Sfi11
AF115102	Streptococcus thermophilus bacteriophage Sfi19, complete genome			Sfi19
AF115103	Streptococcus thermophilus bacteriophage Sfi21, complete genome			Sfi21
KX550065	Streptococcus phage SpGS-1, complete genome	AOQ27431.1	terminase large subunit	SpGS_1
HE962497	Streptococcus phage SP-QS1 complete genome	CCJ09658.1	phage terminase large subunit	SP_QS1
KM882824	Streptococcus phage SpSL1, complete genome	AIX12914.1	terminase large subunit	SpSL1
KY349816	Streptococcus phage Str01, complete genome	APZ81893.1	terminase large subunit	Str01
KY363359	Streptococcus phage Str03, complete genome	APZ82131.1	terminase large subunit	Str03
