# Supplementary material for: Two novel temperate bacteriophages infecting Streptococcus pyogenes: Their genomes, morphology and stability
Source: PLoS One. 2018 Oct 19;13(10):e0205995. doi: 10.1371/journal.pone.0205995 (PMC6195288; doi:10.1371/journal.pone.0205995)
Supplement: S2 Table — First two sheets sum up predicted CDSs, their protein products and data used during their annotation (BLAST hits and InterProScan domains). The third tab shows the information on putative Shine-Dalgarno sequences found upstream the genes. Models of Shine-Dalgarno sites were calculated using the MEME (as a most significantly overrepresented 6–8 bp long motifs in regions 4–16 bp upstream of the each phage genes). Occurrences of these motif were located using FIMO. The workbook contains annotated DNA and protein sequences in gff and GenBank format (embedded in the relevant tabs of the xmlx file). (XLSX) [file pone.0205995.s002.xlsx]

## Sheet: Str01
locus_tag	beginning	end	strand	description	top BPASTp hit [description]	top hit organism	top hit e-value	InterProScan domains [domain name or identifier]	TABLE CONTROLS
STR01_01	1	480	+	terminase small subunit	terminase small subunit	Streptococcus dysgalactiae	2.79962e-111	PTHR41328:SF2 (PTHR41328:SF2), Coil (Coil), PTHR41328 (PTHR41328), Terminase small subunit (PF03592)	Selectable parameter	Display mode
STR01_02	467	1780	+	terminase large subunit	PBSX family phage terminase large subunit	Streptococcus dysgalactiae	0	Phage terminase large subunit (PF04466), PTHR39184 (PTHR39184), PTHR39184 (PTHR39184), Terminase RNAseH like domain (PF17288), phage_term_2: phage terminase, large subunit, PBSX family (TIGR01547)	blast database	nr
STR01_03	1792	3369	+	portal protein	phage portal protein	Streptococcus dysgalactiae	0	A118_put_portal: phage portal protein, putative, A118 family (TIGR01542), Phage portal protein, SPP1 Gp6-like (PF05133), PIRSF011911 (PIRSF011911)	gene identifier	description
STR01_04	3372	4520	+	minor capsid protein	phage capsid protein	Streptococcus dysgalactiae	0	Phage minor capsid protein 2 (PF06152), Coil (Coil)	InterProScan results	simple
STR01_05	4667	5230	+	scaffolding protein	putative scaffolding protein	Streptococcus phage A25	9.97568e-130	consensus disorder prediction (mobidb-lite), Coil (Coil), G3DSA:1.20.5.990 (G3DSA:1.20.5.990), Phage minor structural protein GP20 (PF06810)	Annotated protein sequences
STR01_06	5249	6127	+	major capsid protein	hypothetical protein	Streptococcus dysgalactiae	0	-
STR01_07	6138	6374	+	hypothetical protein	hypothetical protein	Streptococcus dysgalactiae	1.57309e-46	consensus disorder prediction (mobidb-lite)
STR01_08	6418	6810	+	hypothetical protein	hypothetical protein	Streptococcus dysgalactiae	4.44482e-91	G3DSA:1.10.3230.10 (G3DSA:1.10.3230.10)
STR01_09	6800	7126	+	minor capsid protein	putative minor capsid protein	Streptococcus phage A25	1.09277e-66	Minor capsid protein (PF10665)
STR01_10	7126	7485	+	minor capsid protein	putative capsid protein	Streptococcus phage A25	1.93827e-82	Minor capsid protein (PF11114)
STR01_11	7485	7904	+	minor capsid protein	putative capsid protein	Streptococcus phage A25	1.83503e-96	Minor capsid protein from bacteriophage (PF12691)
STR01_12	7897	8355	+	tail protein	putative major tail shaft protein	Streptococcus phage A25	2.87744e-107	consensus disorder prediction (mobidb-lite), consensus disorder prediction (mobidb-lite)
STR01_13	8370	8738	+	hypothetical protein	hypothetical protein A25_36	Streptococcus phage A25	6.36779e-82	-
STR01_14	8738	9322	+	hypothetical protein	hypothetical protein A25_37	Streptococcus phage A25	5.53509e-139	consensus disorder prediction (mobidb-lite), Bacteriophage Gp15 protein (PF06854)
STR01_15	9339	13010	+	tail tape measure protein	putative tape measure protein	Streptococcus phage A25	0	G3DSA:1.10.287.950 (G3DSA:1.10.287.950), G3DSA:1.10.287.700 (G3DSA:1.10.287.700), G3DSA:1.20.1250.20 (G3DSA:1.20.1250.20), tape_meas_nterm: tape measure domain (TIGR02675), G3DSA:1.20.120.570 (G3DSA:1.20.120.570), G3DSA:1.20.1480.30 (G3DSA:1.20.1480.30)
STR01_16	13007	14509	+	tail protein	putative tail protein	Streptococcus phage A25	0	phi3626_gp14_N: putative phage tail component, N-terminal domain (TIGR01633), Phage tail protein (PF05709)
STR01_17	14513	16774	+	tail endopeptidase	minor protein	Streptococcus phage A25	0	put_anti_recept: phage minor structural protein, N-terminal region (TIGR01665), Prophage endopeptidase tail (PF06605)
STR01_18	16786	18651	+	tail protein	structural protein	Streptococcus phage A25	0	PTHR24637 (PTHR24637), SSF88874 (SSF88874), Siphovirus protein of unknown function (DUF859) (PF05895)
STR01_19	18702	19130	+	hypothetical protein	DUF1366 domain-containing protein	Streptococcus dysgalactiae	4.19565e-97	Protein of unknown function (DUF1366) (PF07104), Coil (Coil)
STR01_20	19096	19323	+	hypothetical protein	hypothetical protein	Streptococcus dysgalactiae	7.31697e-45	-
STR01_21	19325	19798	+	holin	class I holin	Streptococcus phage A25	2.70245e-108	holin_tox_secr: toxin secretion/phage lysis holin (TIGR01593), Bacteriophage holin family (PF05105)
STR01_22	19791	20126	+	holin	phage holin	Streptococcus dysgalactiae	3.17817e-74	Bacteriophage holin of superfamily 6 (Holin_LLH) (PF09682), holin_LLH: phage holin, LL-H family (TIGR01673)
STR01_23	20128	21573	+	N-acetylmuramoyl-L-alanine amidase	lysin	Streptococcus phage A25	0	G3DSA:1.10.530.10 (G3DSA:1.10.530.10), Mannosyl-glycoprotein endo-beta-N-acetylglucosaminidase (PF01832), SSF54001 (SSF54001), Bacteriophage peptidoglycan hydrolase (PF05382), CW_7 repeat (PF08230), CW_7 repeat (PF08230), SM00047 (SM00047), G3DSA:3.90.1720.10 (G3DSA:3.90.1720.10), consensus disorder prediction (mobidb-lite), SM01095 (SM01095), SM01095 (SM01095)
STR01_24	21711	21902	+	hypothetical protein	hypothetical protein	Streptococcus dysgalactiae	2.39886e-37	-
STR01_25	21945	23384	-	integrase	recombinase family protein	Streptococcus sp. NZ1587	0	Recombinase zinc beta ribbon domain (PF13408), Recombinase (PF07508), SSF53041 (SSF53041), Resolvase, N terminal domain (PF00239), Coil (Coil), Coil (Coil), SR_ResInv (cd03768), G3DSA:3.40.50.1390 (G3DSA:3.40.50.1390), PTHR30461:SF3 (PTHR30461:SF3), G3DSA:1.20.5.40 (G3DSA:1.20.5.40), DNA-binding recombinase domain profile. (PS51737), SM00857 (SM00857), Resolvase/invertase-type recombinase catalyt…
STR01_26	23506	24192	-	hypothetical protein	hypothetical protein	Streptococcus pyogenes	1.45088e-160	Coil (Coil), Coil (Coil)
STR01_27	24222	24356	-	hypothetical protein	hypothetical protein	Streptococcus pyogenes SSI-1	5.49821e-22	-
STR01_28	24363	24515	-	hypothetical protein	hypothetical protein SpyM3_1352	Streptococcus phage 315.5	2.53225e-27	-
STR01_29	24526	24903	-	hypothetical protein	ImmA/IrrE family metallo-endopeptidase	Streptococcus pyogenes	1.06849e-86	IrrE N-terminal-like domain (PF06114), G3DSA:3.40.390.10 (G3DSA:3.40.390.10)
STR01_30	24887	25246	-	XRE family transcriptional regulator	XRE family transcriptional regulator	Streptococcus pyogenes	2.69454e-78	Cro/C1-type HTH domain profile. (PS50943), G3DSA:1.10.260.40 (G3DSA:1.10.260.40), HTH_XRE (cd00093), SSF47413 (SSF47413), Helix-turn-helix (PF01381), SM00530 (SM00530)
STR01_31	25436	25654	+	Cro-like transcriptional regulator	Transcriptional regulator, Cro family	Streptococcus phage 10270.2	1.05139e-44	SM00530 (SM00530), HTH_XRE (cd00093), SSF47413 (SSF47413), G3DSA:1.10.3100.10 (G3DSA:1.10.3100.10), Cro/C1-type HTH domain profile. (PS50943), Helix-turn-helix (PF01381)
STR01_32	25749	26000	+	hypothetical protein	hypothetical protein	Streptococcus pyogenes	2.0071e-53	G3DSA:1.10.10.10 (G3DSA:1.10.10.10)
STR01_33	26031	26165	+	hypothetical protein	phage protein	Streptococcus phage 10270.1	2.8757e-24	-
STR01_34	26181	26495	+	XRE family transcriptional regulator	XRE family transcriptional regulator	Streptococcus pyogenes	1.3112e-69	HTH_XRE (cd00093), G3DSA:1.10.3100.10 (G3DSA:1.10.3100.10), Cro/C1-type HTH domain profile. (PS50943), SM00530 (SM00530), Helix-turn-helix (PF01381), SSF47413 (SSF47413), PTHR10245 (PTHR10245)
STR01_35	26722	27204	+	hypothetical protein	hypothetical protein	Streptococcus pyogenes	9.18728e-109	Siphovirus Gp157 (PF05565), Coil (Coil)
STR01_36	27205	27885	+	nucleotide-binding protein	DNA-binding protein	Streptococcus pyogenes	1.6231e-165	AAA domain (PF13479), G3DSA:3.40.50.300 (G3DSA:3.40.50.300), phage_P_loop: phage nucleotide-binding protein (TIGR01618), SSF52540 (SSF52540), SSF52540 (SSF52540)
STR01_37	27987	29216	+	DEAD/DEAH box helicase	ATP-dependent helicase	Streptococcus pyogenes	0	G3DSA:3.40.50.300 (G3DSA:3.40.50.300), Coil (Coil), Type III restriction enzyme, res subunit (PF04851), Superfamilies 1 and 2 helicase C-terminal domain profile. (PS51194), Superfamilies 1 and 2 helicase ATP-binding type-1 domain profile. (PS51192), Helicase conserved C-terminal domain (PF00271), SSF52540 (SSF52540), HELICc (cd00079), PTHR30195 (PTHR30195), SM00490 (SM00490), DEXDc (cd00046), G3D…
STR01_38	29232	29690	+	hypothetical protein	DUF669 domain-containing protein	Streptococcus pyogenes	8.89123e-108	Protein of unknown function (DUF669) (PF05037)
STR01_39	29693	30505	+	primase/polymerase protein	hypothetical protein A25_09	Streptococcus phage A25	0	Prim_Pol (cd04859), Primase C terminal 1 (PriCT-1) (PF08708), SSF56747 (SSF56747), SM00943 (SM00943), Bifunctional DNA primase/polymerase, N-terminal (PF09250), SM00942 (SM00942)
STR01_40	30495	31976	+	primase	DNA primase	Streptococcus pyogenes	0	primase_Cterm: phage/plasmid primase, P4 family, C-terminal domain (TIGR01613), SM00885 (SM00885), PTHR35372 (PTHR35372), Superfamily 3 helicase of DNA viruses domain profile. (PS51206), SSF52540 (SSF52540), Poxvirus D5 protein-like (PF03288), G3DSA:3.40.50.300 (G3DSA:3.40.50.300)
STR01_41	32221	32541	+	hypothetical protein	VRR-NUC domain-containing protein	Streptococcus pyogenes	3.55507e-71	SM00990 (SM00990), VRR-NUC domain (PF08774)
STR01_42	32525	32881	+	hypothetical protein	hypothetical protein	Streptococcus pyogenes	1.89617e-79	-
STR01_43	32878	33129	+	hypothetical protein	hypothetical protein	Streptococcus pyogenes	2.23168e-54	-
STR01_44	33123	33407	+	hypothetical protein	DUF3310 domain-containing protein	Streptococcus pyogenes	2.55491e-64	Coil (Coil), Protein of unknwon function (DUF3310) (PF11753)
STR01_45	33404	33673	+	hypothetical protein	MULTISPECIES: hypothetical protein	Streptococcus	8.40942e-59	-
STR01_46	33683	33964	+	hypothetical protein	hypothetical protein A25_16	Streptococcus phage A25	4.93753e-62	consensus disorder prediction (mobidb-lite), phage_TIGR01671: phage conserved hypothetical protein TIGR01671 (TIGR01671), G3DSA:3.30.1490.160 (G3DSA:3.30.1490.160), YopX protein (PF09643), SSF159006 (SSF159006)
STR01_47	34010	34186	+	hypothetical protein	hypothetical protein HMPREF1126_0483	Streptococcus anginosus SK1138	1.32148e-22	-
STR01_48	34188	34526	+	hypothetical protein	hypothetical protein A25_17	Streptococcus phage A25	4.62103e-76	Protein of unknown function (DUF1372) (PF07116)
STR01_49	34526	34849	+	hypothetical protein	hypothetical protein A25_18	Streptococcus phage A25	8.46151e-70	-
STR01_50	34842	34940	+	hypothetical protein	hypothetical protein	Streptococcus anginosus	0.000315583	Coil (Coil)
STR01_51	34937	35347	+	endodeoxyribonuclease	putative endodeoxyribonuclease rusA	Streptococcus phage A25	2.29646e-96	SSF103084 (SSF103084), G3DSA:3.30.1330.70 (G3DSA:3.30.1330.70)
STR01_52	35340	35720	+	hypothetical protein	hypothetical protein	Streptococcus dysgalactiae	3.9911e-85	-
STR01_53	35787	36458	+	hypothetical protein	hypothetical protein AT55_00030	Streptococcus equi subsp. zooepidemicus Sz4is	3.61104e-165	Domain of unknown function (DUF4417) (PF14386)
STR01_54	36455	36838	+	hypothetical protein	hypothetical protein	Streptococcus dysgalactiae	1.41911e-85	consensus disorder prediction (mobidb-lite)

## Sheet: Str03
locus_tag	beggining	end	strand	description	top BPASTp hit [description]	top hit organism	top hit e-value	InterProScan domains [domain name or identifier]	TABLE CONTROLS
STR03_16	12092	15766	+	tail endopeptidase	hypothetical protein	Streptococcus agalactiae	0	Coil (Coil), gp58-like protein (PF07902), Coil (Coil), put_anti_recept: phage minor structural protein, N-terminal region (TIGR01665)	Selectable parameter	Display mode
STR03_14	8637	11372	+	tail tape-measure protein	phage tail tape measure protein	Streptococcus agalactiae	0	Coil (Coil), tape_meas_TP901: phage tail tape measure protein, TP901 family, core region (TIGR01760), G3DSA:1.20.5.1230 (G3DSA:1.20.5.1230), G3DSA:1.20.5.1230 (G3DSA:1.20.5.1230), Phage-related minor tail protein (PF10145)	blast database	nr
STR03_04	1213	2925	+	terminase large subunit	MULTISPECIES: terminase large subunit	Streptococcus	0	PTHR41287 (PTHR41287), G3DSA:3.40.50.300 (G3DSA:3.40.50.300), Phage Terminase (PF03354)	gene identifier	description
STR03_21	17135	18541	+	N-acetylmuramoyl-L-alanine amidase	muramidase	Streptococcus agalactiae	0	CW_7 repeat (PF08230), CW_7 repeat (PF08230), Bacteriophage peptidoglycan hydrolase (PF05382), G3DSA:1.10.530.10 (G3DSA:1.10.530.10), Mannosyl-glycoprotein endo-beta-N-acetylglucosaminidase (PF01832), SM00047 (SM00047), SM01095 (SM01095), SM01095 (SM01095), SSF54001 (SSF54001), G3DSA:3.90.1720.10 (G3DSA:3.90.1720.10), consensus disorder prediction (mobidb-lite)	InterProScan results	simple
STR03_35	24710	26041	+	DnaB-like replicative helicase	replicative DNA helicase	Streptococcus agalactiae	0	PTHR30153 (PTHR30153), DnaB-like helicase C terminal domain (PF03796), G3DSA:1.10.860.10 (G3DSA:1.10.860.10), DnaB: replicative DNA helicase (TIGR00665), DnaB_C (cd00984), SSF52540 (SSF52540), SSF52540 (SSF52540), DnaB-like helicase N terminal domain (PF00772), G3DSA:3.40.50.300 (G3DSA:3.40.50.300), Superfamily 4 helicase domain profile. (PS51199), SSF48024 (SSF48024)	Annotated protein sequences
STR03_07	4679	5941	+	major capsid protein	hypothetical protein	Streptococcus agalactiae	0	SSF56563 (SSF56563), Phage capsid family (PF05065), Coil (Coil), Coil (Coil), G3DSA:3.30.2400.10 (G3DSA:3.30.2400.10), Coil (Coil)
STR03_05	2934	4076	+	portal protein	MULTISPECIES: phage portal protein	Streptococcus	0	Phage portal protein (PF04860)
STR03_24	19683	20753	-	integrase	MULTISPECIES: site-specific integrase	Streptococcus	0	Arm DNA-binding domain (PF14657), G3DSA:1.10.150.130 (G3DSA:1.10.150.130), Phage integrase family (PF00589), PTHR30349:SF55 (PTHR30349:SF55), G3DSA:1.10.443.10 (G3DSA:1.10.443.10), INT_ICEBs1_C_like (cd01189), PTHR30349 (PTHR30349), SSF56349 (SSF56349), Phage integrase, N-terminal SAM-like domain (PF14659)
STR03_38	27370	28191	+	DNA replication protein	ATP-binding protein	Streptococcus agalactiae	0	G3DSA:3.40.50.300 (G3DSA:3.40.50.300), PTHR30050:SF4 (PTHR30050:SF4), SSF52540 (SSF52540), PTHR30050 (PTHR30050), AAA (cd00009), IstB-like ATP binding protein (PF01695)
STR03_37	26623	27369	+	DNA replication protein	MULTISPECIES: hypothetical protein	Streptococcus	0	phg_TIGR02220: phage conserved hypothetical protein, C-terminal domain (TIGR02220), Conserved phage C-terminus (Phg_2220_C) (PF09524)
STR03_15	11369	12091	+	tail protein	hypothetical protein	Streptococcus agalactiae	9.92142e-176	-
STR03_12	7292	7975	+	tail protein	MULTISPECIES: hypothetical protein	Streptococcus	9.57294e-167	-
STR03_36	26043	26645	+	hypothetical protein	MULTISPECIES: hypothetical protein	Streptococcus	2.02652e-142	-
STR03_06	4126	4668	+	prohead protease	MULTISPECIES: HK97 family phage prohead protease	Streptococcus	1.1875e-131	proheadase_HK97: phage prohead protease, HK97 family (TIGR01543), Caudovirus prohead serine protease (PF04586), SSF50789 (SSF50789), G3DSA:3.20.16.10 (G3DSA:3.20.16.10)
STR03_48	31465	32007	+	site-specific recombinase	MULTISPECIES: site-specific integrase	Streptococcus	5.64231e-131	INT_C_like_3 (cd01192), PTHR30349 (PTHR30349), SSF56349 (SSF56349), Phage integrase family (PF00589), PTHR30349:SF53 (PTHR30349:SF53), G3DSA:1.10.443.10 (G3DSA:1.10.443.10)
STR03_32	23645	24175	+	HNH homing endonuclease	MULTISPECIES: endonuclease	Streptococcus	7.08264e-128	SM00497 (SM00497), HNH endonuclease (PF13392), SSF64496 (SSF64496), HNHc (cd00085), G3DSA:1.10.10.10 (G3DSA:1.10.10.10), NUMOD1 domain (PF07453), SSF54060 (SSF54060), SM00507 (SM00507), NUMOD4 motif (PF07463)
STR03_40	28432	28926	+	nucleoside triphosphate pyrophosphohydrolase	hypothetical protein	Streptococcus agalactiae	9.30123e-117	NTP-PPase_u3 (cd11540), G3DSA:1.10.287.1080 (G3DSA:1.10.287.1080), SSF101386 (SSF101386)
STR03_29	22514	23002	-	hypothetical protein	hypothetical protein HMPREF1880_00427	Streptococcus agalactiae	4.84367e-115	-
STR03_03	741	1220	+	hypothetical protein	hypothetical protein WA68_06670	Streptococcus agalactiae	1.24808e-109	G3DSA:1.10.10.60 (G3DSA:1.10.10.60), Coil (Coil)
STR03_13	7975	8451	+	hypothetical protein	hypothetical protein	Streptococcus agalactiae	1.12176e-113	-
STR03_47	30891	31355	+	hypothetical protein	MULTISPECIES: hypothetical protein	Streptococcus	2.69881e-110	-
STR03_42	29252	29671	+	hypothetical protein	DUF3310 domain-containing protein	Streptococcus agalactiae	3.33051e-99	Protein of unknwon function (DUF3310) (PF11753), SM01095 (SM01095), Coil (Coil), CW_7 repeat (PF08230)
STR03_44	29864	30280	+	single-stranded DNA-binding protein	MULTISPECIES: Single-stranded DNA-binding protein 4	Streptococcus	1.42421e-97	PTHR10302:SF0 (PTHR10302:SF0), SSB_OBF (cd04496), ssb: single-stranded DNA-binding protein (TIGR00621), Single-strand binding protein family (PF00436), G3DSA:2.40.50.140 (G3DSA:2.40.50.140), SSF50249 (SSF50249), PIRSF002070 (PIRSF002070), PTHR10302 (PTHR10302), Single-stranded DNA-binding protein. (MF_00984), Single-strand binding (SSB) domain profile. (PS50935), consensus disorder prediction (mo…
STR03_19	16389	16799	+	hypothetical protein	MULTISPECIES: hypothetical protein	Streptococcus	5.81866e-93	-
STR03_23	18994	19398	+	antitoxin	HicB family protein	Streptococcus agalactiae	1.1949e-91	G3DSA:3.30.2390.10 (G3DSA:3.30.2390.10), Coil (Coil), SSF143100 (SSF143100), HicB_like antitoxin of bacterial toxin-antitoxin system (PF15919)
STR03_25	20875	21279	-	hypothetical protein	DUF4429 domain-containing protein	Streptococcus agalactiae	3.94325e-92	Domain of unknown function (DUF4429) (PF14472)
STR03_26	21332	21712	-	hypothetical protein	ImmA/IrrE family metallo-endopeptidase	Streptococcus agalactiae	1.9204e-88	IrrE N-terminal-like domain (PF06114)
STR03_27	21719	22081	-	transcriptional regulator	MULTISPECIES: XRE family transcriptional regulator	Streptococcus	6.98575e-82	HTH_XRE (cd00093), Cro/C1-type HTH domain profile. (PS50943), SSF47413 (SSF47413), SM00530 (SM00530), G3DSA:1.10.260.40 (G3DSA:1.10.260.40)
STR03_02	288	647	+	HNH homing endonuclease	MULTISPECIES: HNH endonuclease	Streptococcus	1.93261e-83	HNH endonuclease (PF01844), SM00507 (SM00507), HNHc (cd00085), G3DSA:3.40.1800.10 (G3DSA:3.40.1800.10)
STR03_10	6599	6946	+	hypothetical protein	hypothetical protein	Streptococcus agalactiae	4.09588e-81	-
STR03_46	30547	30894	+	Cro/CI family transcriptional regulator	Cro/Cl family transcriptional regulator	Streptococcus agalactiae BSU96	2.68545e-79	SM00530 (SM00530), G3DSA:1.10.260.40 (G3DSA:1.10.260.40), HTH_XRE (cd00093), Helix-turn-helix (PF01381), Cro/C1-type HTH domain profile. (PS50943), SSF47413 (SSF47413)
STR03_11	6933	7277	+	putative tail-component	hypothetical protein	Streptococcus agalactiae	2.64181e-78	-
STR03_31	23257	23598	+	hypothetical protein	hypothetical protein	Streptococcus agalactiae	2.9499e-75	-
STR03_18	16016	16354	+	hypothetical protein	hypothetical protein	Streptococcus agalactiae	3.13125e-78	-
STR03_08	5962	6297	+	hypothetical protein	MULTISPECIES: hypothetical protein	Streptococcus	1.23631e-74	-
STR03_20	16802	17131	+	holin	MULTISPECIES: phage holin	Streptococcus	1.37388e-70	Bacteriophage holin of superfamily 6 (Holin_LLH) (PF09682), holin_LLH: phage holin, LL-H family (TIGR01673)
STR03_41	28923	29252	+	hypothetical protein	DUF1372 domain-containing protein	Streptococcus agalactiae	1.2069e-73	Protein of unknown function (DUF1372) (PF07116)
STR03_09	6294	6599	+	head-tail adapter protein	hypothetical protein	Streptococcus agalactiae	6.94211e-66	Phage head-tail joining protein (PF05521)
STR03_01	1	288	+	hypothetical protein	hypothetical protein	Streptococcus agalactiae	1.14087e-61	-
STR03_33	24175	24459	+	hypothetical protein	MULTISPECIES: hypothetical protein	Streptococcus	1.73339e-65	-
STR03_45	30290	30550	+	hypothetical protein	MULTISPECIES: hypothetical protein	Streptococcus	1.83845e-55	Coil (Coil)
STR03_39	28191	28439	+	hypothetical protein	hypothetical protein	Streptococcus agalactiae	2.82448e-54	-
STR03_17	15783	16013	+	hypothetical protein	hypothetical protein	Streptococcus agalactiae	5.11796e-42	Coil (Coil), Coil (Coil)
STR03_34	24483	24701	+	hypothetical protein	hypothetical protein SAG0105_07900	Streptococcus agalactiae BSU96	4.71821e-44	-
STR03_30	23045	23257	+	transcriptional regulator	DNA-binding protein	Streptococcus agalactiae BSU96	2.86379e-43	HTH_XRE (cd00093), G3DSA:1.10.260.40 (G3DSA:1.10.260.40), SSF47413 (SSF47413)
STR03_43	29668	29874	+	hypothetical protein	MULTISPECIES: hypothetical protein	Streptococcus	1.49122e-42	-
STR03_22	18748	18933	+	toxin	MULTISPECIES: type II toxin-antitoxin system HicA family toxin	Streptococcus	5.08675e-37	consensus disorder prediction (mobidb-lite), G3DSA:3.30.920.30 (G3DSA:3.30.920.30), HicA toxin of bacterial toxin-antitoxin, (PF07927), SSF54786 (SSF54786)
STR03_28	22367	22531	+	hypothetical protein	MULTISPECIES: hypothetical protein	Streptococcus	8.20777e-30	Coil (Coil)

## Sheet: RBSs
Phage	min(5' end)	max(3' end)	strand	FIMO score	pvalue	qvalue	sequence	consensus Shine-Dalgarno sequence	Str01	Str03
Str01	233	242	+	33.5	0.000445	0.519	AAAGAGATGA
Str01	454	463	+	44.1	3.87e-05	0.291	TGGGAGGTAG	WebLogo
Str01	700	709	+	31.3	0.000734	0.549	ATGGGGGTTA
Str01	701	710	+	31.2	0.000764	0.549	TGGGGGTTAG
Str01	1,830	1,839	+	37.5	0.000176	0.473	TGGGAGGTAT
Str01	2,537	2,546	-	31.2	0.000764	0.549	AAGTAGGTAA	Minimal MEME Motif Format
Str01	2,659	2,668	+	34.4	0.000364	0.509	TGGGAGATTA
Str01	2,732	2,741	+	31.1	0.000784	0.549	ATGGAGAAAT
Str01	2,936	2,945	+	42.8	5.29e-05	0.298	AAGGAGTTAA
Str01	3,200	3,209	+	33.5	0.000445	0.519	AAAGAGGTAT	GenBank (all annotations)
Str01	3,573	3,582	+	31.4	0.000716	0.549	AATGAGGAGA
Str01	4,126	4,135	+	38.2	0.000151	0.473	AAGGAGCTGG
Str01	4,393	4,402	+	37.5	0.000176	0.473	TGGGAGATGA
Str01	4,628	4,637	+	31.4	0.000722	0.549	TGGGGGTTAA	gff3 (all annotations)
Str01	4,654	4,663	+	41.6	6.86e-05	0.31	TAGGAGGTTA
Str01	5,235	5,244	+	41.8	6.53e-05	0.31	AAGGAGATTA
Str01	6,125	6,134	+	44.6	3.47e-05	0.291	TAGGGGGTAA
Str01	6,126	6,135	+	31.6	0.000695	0.549	AGGGGGTAAA
Str01	6,405	6,414	+	49.9	1.02e-05	0.172	AAGGAGGTGG
Str01	6,788	6,797	+	32.2	0.000598	0.549	TGGGAGTTGA
Str01	7,106	7,115	+	31.1	0.000777	0.549	TATGAGGTGG
Str01	7,163	7,172	+	30.5	0.000885	0.581	TTGGAGGTGT
Str01	7,885	7,894	+	42.9	5.08e-05	0.298	AAGGAGAAGA
Str01	8,354	8,363	+	59.5	1.11e-06	0.0374	AAGGAGGTAA
Str01	8,759	8,768	+	31.1	0.000774	0.549	ATGGAGGACA
Str01	8,993	9,002	+	30.1	0.000981	0.615	GATGAGGTAG
Str01	9,325	9,334	+	47.6	1.73e-05	0.234	TAGGAGGAAA
Str01	10,161	10,170	+	31.6	0.000695	0.549	AAGGGGCTTG
Str01	10,231	10,240	-	32.2	0.000605	0.549	TAAGGGGTAG
Str01	10,398	10,407	+	38.1	0.000155	0.473	AAGGAGGTTT
Str01	10,480	10,489	-	30.5	0.000895	0.581	TGAGAGATAA
Str01	10,740	10,749	+	31.9	0.00065	0.549	TTGGGGGAAG
Str01	11,407	11,416	+	32.7	0.00053	0.549	ATGGAGCTAG
Str01	11,793	11,802	+	30.5	0.00088	0.581	GGGGAGATTG
Str01	13,199	13,208	+	35.2	0.000299	0.474	ATGGAGATGG
Str01	14,705	14,714	+	31.7	0.000681	0.549	AATGAGAAAG
Str01	15,822	15,831	+	33	0.000497	0.547	AAGGTGGTAA
Str01	16,220	16,229	+	35.3	0.000297	0.474	AAGGGGGACA
Str01	16,221	16,230	+	30.3	0.000926	0.591	AGGGGGACAA
Str01	16,230	16,239	+	34.1	0.000387	0.513	AGGGAGGTTT
Str01	16,336	16,345	-	30.9	0.00081	0.559	TAGGAGCTGT
Str01	16,659	16,668	+	36.1	0.000245	0.474	AAGGAGTTAT
Str01	16,773	16,782	+	59.5	1.11e-06	0.0374	AAGGAGGTAA
Str01	17,502	17,511	+	34.3	0.000369	0.509	TAGGGGATTA
Str01	17,842	17,851	-	35	0.000314	0.482	TAGGGGATAT
Str01	17,849	17,858	-	30.4	0.000902	0.581	AGTGAGATAG
Str01	18,394	18,403	-	31	0.000787	0.549	TAGGAGAATT
Str01	18,413	18,422	+	33.8	0.000417	0.513	GAGGGGAAAA
Str01	18,688	18,697	+	36.4	0.00023	0.473	AAGGAGGTCT
Str01	19,014	19,023	+	31.4	0.000722	0.549	AAAGAGAAGA
Str01	19,081	19,090	+	32.4	0.000573	0.549	AGGGAGTTAT
Str01	19,268	19,277	+	33	0.000501	0.547	TTGGAGATGA
Str01	19,537	19,546	-	34	0.000393	0.513	AATGAGATAA
Str01	19,551	19,560	+	32.5	0.000556	0.549	TAGGGGCAAA
Str01	19,778	19,787	+	36.8	0.000208	0.473	AAGGAGAACA
Str01	20,213	20,222	-	32.7	0.000533	0.549	TAGGAGCTTG
Str01	20,366	20,375	+	32.1	0.000613	0.549	AAAGGGGTGA
Str01	21,284	21,293	+	34.8	0.000334	0.502	CAGGAGGTAG
Str01	21,698	21,707	+	36.9	0.000202	0.473	AAGGGGGATA
Str01	21,699	21,708	+	39.6	0.00011	0.436	AGGGGGATAA
Str01	22,521	22,530	-	34.5	0.000357	0.509	TGGGAGGTGT
Str01	23,392	23,401	-	31.5	0.000711	0.549	AATGAGGTAT
Str01	23,934	23,943	-	34	0.000399	0.513	AAAGAGAAAA
Str01	24,194	24,203	-	31.1	0.000774	0.549	AGGGGGTTGA
Str01	24,195	24,204	-	36.6	0.000217	0.473	TAGGGGGTTG
Str01	24,518	24,527	-	37	0.000199	0.473	AGGGAGATTA
Str01	24,634	24,643	+	32.7	0.000539	0.549	AGAGAGATAA
Str01	25,425	25,434	+	32.1	0.000622	0.549	GAGGAGCAAG
Str01	25,737	25,746	+	39.8	0.000104	0.436	AAGGAGATCA
Str01	26,018	26,027	+	32.5	0.000556	0.549	GAGGAGAAAT
Str01	26,166	26,175	+	32	0.000624	0.549	TAGGAGACGG
Str01	26,499	26,508	+	45.2	2.99e-05	0.289	AGGGAGATAA
Str01	26,708	26,717	+	36.4	0.000229	0.473	AAAGAGGAAA
Str01	27,956	27,965	-	33.2	0.000474	0.544	AGGGAGGCGA
Str01	28,090	28,099	+	33.1	0.000491	0.547	ATGGAGTTAA
Str01	28,282	28,291	+	35.2	0.000299	0.474	ATGGAGATGG
Str01	28,414	28,423	+	35.5	0.000279	0.474	AAAGAGGTGG
Str01	29,217	29,226	+	31.4	0.000724	0.549	AAGGAGAAAC
Str01	29,695	29,704	+	30.5	0.000888	0.581	GAGGGGGATG
Str01	29,696	29,705	+	36.1	0.000245	0.474	AGGGGGATGA
Str01	30,348	30,357	+	33.8	0.000417	0.513	TAGGAGGTCT
Str01	30,440	30,449	+	35.3	0.000297	0.474	AAGGAGTTTG
Str01	30,476	30,485	+	38.7	0.000136	0.473	AAGGAGTTGA
Str01	30,484	30,493	+	37.1	0.000195	0.473	GAGGAGGAGA
Str01	30,487	30,496	+	30.1	0.000977	0.615	GAGGAGAAGT
Str01	31,150	31,159	+	37.2	0.000189	0.473	TGGGAGATGG
Str01	31,272	31,281	+	33.8	0.000417	0.513	GAGGGGAAAA
Str01	32,160	32,169	+	46.3	2.35e-05	0.265	AAGGAGGAGA
Str01	32,163	32,172	+	34.4	0.000361	0.509	GAGGAGAAGG
Str01	32,452	32,461	+	41.7	6.75e-05	0.31	ATGGAGGTAA
Str01	33,109	33,118	+	43.6	4.32e-05	0.293	AGGGAGGTGG
Str01	33,390	33,399	+	35.4	0.000285	0.474	TTGGAGGAAG
Str01	34,177	34,186	+	33.6	0.000435	0.519	TGGGGGATGA
Str01	34,513	34,522	+	30.6	0.00087	0.581	ATAGAGGTAG
Str01	34,643	34,652	+	39.1	0.000123	0.462	AAAGAGGTAA
Str01	34,826	34,835	+	36	0.000252	0.474	AAGGGGGCAA
Str01	34,827	34,836	+	31.4	0.000722	0.549	AGGGGGCAAA
Str01	35,106	35,115	-	31	0.000787	0.549	GAGGGGCTAA
Str01	35,114	35,123	-	32.3	0.000583	0.549	AAGGGGTAGA
Str01	35,413	35,422	+	30.5	0.000895	0.581	TGAGAGATAA
Str01	35,776	35,785	+	36.6	0.00022	0.473	TGGGGGATAA
Str01	36,438	36,447	+	32.1	0.000622	0.549	GAGGAGCAAG
Str01	36,504	36,513	+	31.2	0.000764	0.549	AAGTAGGTAA
Str01	36,770	36,779	+	31.4	0.000722	0.549	AAAGAGAAGA
Str01	36,830	36,839	+	31.2	0.000764	0.549	AAGGAGTAGT
Str01	36,859	36,868	+	35.2	0.000301	0.474	ATGGAGGAGG
Str01	36,902	36,911	-	37.3	0.000184	0.473	AAGGGGCTAA
Str01	37,018	37,027	+	56.9	2.02e-06	0.0455	AAGGAGGTAG
Str03	98	107	+	37.3	0.000187	0.49	GATATGAGGT
Str03	726	735	+	44.7	3.38e-05	0.215	GAAAGGAGCA
Str03	1,105	1,114	+	34	0.000396	0.566	GAATGGAAAA
Str03	1,219	1,228	+	33.2	0.000483	0.631	GAGATGAGAT
Str03	1,337	1,346	+	38.6	0.000139	0.443	AACAGGAGGA
Str03	2,220	2,229	-	37.1	0.000194	0.49	GACAGGAAGA
Str03	2,919	2,928	+	30.4	0.000907	0.76	TGATTGAGGT
Str03	2,956	2,965	+	44.8	3.29e-05	0.215	TGAAGGAGGT
Str03	4,111	4,120	+	57.4	1.82e-06	0.0386	GAAAGGAGGT
Str03	4,666	4,675	+	37.6	0.000173	0.49	TAAAGGAGAC
Str03	5,947	5,956	+	30.9	0.000816	0.75	GAAAGGGGAG
Str03	6,131	6,140	+	34.1	0.000386	0.566	TTAAGGAAGA
Str03	6,684	6,693	+	34	0.000393	0.566	GTGAGGAGAA
Str03	6,697	6,706	-	33.1	0.000486	0.631	GTCAGGAGAA
Str03	6,915	6,924	+	31.6	0.000686	0.729	GACTTGAGGT
Str03	7,225	7,234	+	34	0.0004	0.566	ATAAGGAGAA
Str03	7,278	7,287	+	34.5	0.00035	0.566	GAAAGGAGTC
Str03	8,622	8,631	+	60.4	9.09e-07	0.0386	GAAAGGAGGA
Str03	10,758	10,767	-	32	0.000636	0.723	GAGTGGAAGT
Str03	11,000	11,009	-	36.2	0.000241	0.521	GAAGTGAGGT
Str03	11,354	11,363	+	49.3	1.18e-05	0.15	GAGAGGAGGA
Str03	11,538	11,547	+	31	0.000789	0.749	TAATTGAGAA
Str03	12,663	12,672	-	31.6	0.00069	0.729	GATTTGAGGT
Str03	13,041	13,050	+	32.5	0.000562	0.689	TAACGGAAGA
Str03	13,055	13,064	-	31.3	0.000732	0.729	TTATGGAGAT
Str03	13,518	13,527	+	34.4	0.000361	0.566	TAAAGGAAGC
Str03	15,385	15,394	+	1900-02-05	0.000252	0.521	TAAAGGAAAT
Str03	15,627	15,636	+	1900-02-08 12:00:00	0.000112	0.397	GAATTGAGGT
Str03	15,655	15,664	+	1900-02-01 14:24:00	0.000547	0.683	AAAAGGAAAT
Str03	15,770	15,779	+	1900-02-04 07:12:00	0.000295	0.521	GAAAGGAACA
Str03	16,001	16,010	+	1900-02-08	0.000125	0.418	TGAAGGAGAA
Str03	16,095	16,104	+	1900-01-30 19:12:00	0.000824	0.75	TGAAGGAAAA
Str03	16,309	16,318	+	1900-01-31	0.000799	0.749	GAACGGAAAT
Str03	16,374	16,383	+	1900-02-09 07:12:00	9.25e-05	0.384	GATAGGAGAT
Str03	16,738	16,747	+	1900-02-03 19:12:00	0.000331	0.555	GAAATGGGGA
Str03	16,786	16,795	+	1900-02-04 09:36:00	0.000288	0.521	TTGAGGAGGA
Str03	16,990	16,999	+	1900-01-31 14:24:00	0.000698	0.729	CAAAGGAGCT
Str03	17,121	17,130	+	1900-02-04 16:48:00	0.000267	0.521	GGAAGGAGTA
Str03	18,732	18,741	+	1900-02-21	6.24e-06	0.0994	GAAAGGAGAT
Str03	18,927	18,936	+	1900-01-31 02:24:00	0.00078	0.749	GGAGTGAGGA
Str03	18,956	18,965	+	1900-01-30 14:24:00	0.000861	0.76	AAAAGGGGAT
Str03	20,251	20,260	-	1900-01-31 07:12:00	0.000744	0.729	AAGAGGAAGA
Str03	20,257	20,266	-	30.5	0.000899	0.76	AAAATGAAGA
Str03	20,764	20,773	-	46.5	2.21e-05	0.201	GAAATGAGGT
Str03	20,916	20,925	-	31.4	0.000722	0.729	GAATTGAAGA
Str03	21,453	21,462	-	35.6	0.000273	0.521	TGAAGGAAGA
Str03	22,350	22,359	+	39.6	0.000109	0.397	AAAAGGAGGG
Str03	22,991	23,000	-	57.4	1.82e-06	0.0386	GAAAGGAGGT
Str03	23,033	23,042	+	40.1	9.65e-05	0.384	GAAAGGAAAA
Str03	23,474	23,483	+	37	0.0002	0.49	GAAATGAAGA
Str03	23,828	23,837	+	33.9	0.00041	0.568	TTAAGGAAGT
Str03	24,158	24,167	+	40.6	8.71e-05	0.384	AAATGGAGGT
Str03	24,273	24,282	-	36	0.000252	0.521	TAAAGGAAAT
Str03	24,644	24,653	+	31.5	0.000705	0.729	GACTGGAAGA
Str03	24,792	24,801	+	30.4	0.000907	0.76	TGATTGAGGT
Str03	25,555	25,564	-	30.2	0.00096	0.794	GATTGGAGCT
Str03	26,028	26,037	+	35.4	0.000288	0.521	TTGAGGAGGA
Str03	26,040	26,049	+	32	0.000634	0.723	GAAATGAAAA
Str03	26,509	26,518	+	30.7	0.000856	0.76	AATATGAGGT
Str03	26,608	26,617	+	41.6	6.96e-05	0.364	CAAAGGAGGT
Str03	27,833	27,842	-	30.5	0.000883	0.76	GAGATGAAGA
Str03	28,067	28,076	+	41.3	7.43e-05	0.364	GTAAGGAGAT
Str03	28,177	28,186	+	46.5	2.21e-05	0.201	GATAGGAGGT
Str03	28,414	28,423	+	37.3	0.000186	0.49	AAACGGAGGA
Str03	28,526	28,535	+	38.2	0.000152	0.461	TGATGGAGGA
Str03	28,904	28,913	+	43.7	4.3e-05	0.249	TTAAGGAGGA
Str03	28,907	28,916	+	33.8	0.000419	0.568	AGGAGGAGGA
Str03	28,920	28,929	+	32	0.000634	0.723	GAAATGAAAA
Str03	29,234	29,243	+	35.5	0.000281	0.521	GAAAGGACGT
Str03	29,652	29,661	+	35.2	0.000303	0.521	AAATGGAGAA
Str03	29,665	29,674	+	32	0.000634	0.723	GAAATGAAAA
Str03	29,780	29,789	+	31.6	0.000686	0.729	AAAATGAGGC
Str03	30,276	30,285	+	34.3	0.000368	0.566	TTTAGGAGGT
Str03	30,791	30,800	+	31.3	0.000744	0.729	AAAAGGAAGG
Str03	30,877	30,886	+	36	0.000249	0.521	CAAAGGAGAA
Str03	31,450	31,459	+	44.7	3.38e-05	0.215	GAAAGGAGCA
Str03	31,699	31,708	+	32.6	0.000547	0.683	GAATTGAGGG

## Sheet: BLASTp_nr
STR01_01	2.79962e-111	489148843	WP_003058573.1	terminase small subunit	Streptococcus dysgalactiae
STR01_02	0	489148847	WP_003058577.1	PBSX family phage terminase large subunit	Streptococcus dysgalactiae
STR01_03	0	489148826	WP_003058556.1	phage portal protein	Streptococcus dysgalactiae
STR01_04	0	489148848	WP_003058578.1	phage capsid protein	Streptococcus dysgalactiae
STR01_05	9.97568e-130	966201398	YP_009191535.1	putative scaffolding protein	Streptococcus phage A25
STR01_06	0	489148805	WP_003058535.1	hypothetical protein	Streptococcus dysgalactiae
STR01_07	1.57309e-46	489148866	WP_003058596.1	hypothetical protein	Streptococcus dysgalactiae
STR01_08	4.44482e-91	489148818	WP_003058548.1	hypothetical protein	Streptococcus dysgalactiae
STR01_09	1.09277e-66	966201402	YP_009191539.1	putative minor capsid protein	Streptococcus phage A25
STR01_10	1.93827e-82	966201403	YP_009191540.1	putative capsid protein	Streptococcus phage A25
STR01_11	1.83503e-96	966201404	YP_009191541.1	putative capsid protein	Streptococcus phage A25
STR01_12	2.87744e-107	966201405	YP_009191542.1	putative major tail shaft protein	Streptococcus phage A25
STR01_13	6.36779e-82	966201406	YP_009191543.1	hypothetical protein A25_36	Streptococcus phage A25
STR01_14	5.53509e-139	966201407	YP_009191544.1	hypothetical protein A25_37	Streptococcus phage A25
STR01_15	0	966201408	YP_009191545.1	putative tape measure protein	Streptococcus phage A25
STR01_16	0	966201409	YP_009191546.1	putative tail protein	Streptococcus phage A25
STR01_17	0	966201410	YP_009191547.1	minor protein	Streptococcus phage A25
STR01_18	0	966201411	YP_009191548.1	structural protein	Streptococcus phage A25
STR01_19	4.19565e-97	489148854	WP_003058584.1	DUF1366 domain-containing protein	Streptococcus dysgalactiae
STR01_20	7.31697e-45	739734946	WP_037588167.1	hypothetical protein	Streptococcus dysgalactiae
STR01_21	2.70245e-108	966201414	YP_009191551.1	class I holin	Streptococcus phage A25
STR01_22	3.17817e-74	489148835	WP_003058565.1	phage holin	Streptococcus dysgalactiae
STR01_23	0	966201416	YP_009191553.1	lysin	Streptococcus phage A25
STR01_24	2.39886e-37	489148764	WP_003058494.1	hypothetical protein	Streptococcus dysgalactiae
STR01_25	0	1104996621	WP_071794279.1	recombinase family protein	Streptococcus sp. NZ1587
STR01_26	1.45088e-160	499847805	WP_011528539.1	hypothetical protein	Streptococcus pyogenes
STR01_27	5.49821e-22	28810669	BAC63606.1	hypothetical protein	Streptococcus pyogenes SSI-1
STR01_28	2.53225e-27	28876434	NP_795607.1	hypothetical protein SpyM3_1352	Streptococcus phage 315.5
STR01_29	1.06849e-86	499367246	WP_011054824.1	ImmA/IrrE family metallo-endopeptidase	Streptococcus pyogenes
STR01_30	2.69454e-78	499847806	WP_011528540.1	XRE family transcriptional regulator	Streptococcus pyogenes
STR01_31	1.05139e-44	94543819	ABF33867.1	Transcriptional regulator, Cro family	Streptococcus phage 10270.2
STR01_32	2.0071e-53	499847808	WP_011528542.1	hypothetical protein	Streptococcus pyogenes
STR01_33	2.8757e-24	94543563	ABF33611.1	phage protein	Streptococcus phage 10270.1
STR01_34	1.3112e-69	499847810	WP_011528544.1	XRE family transcriptional regulator	Streptococcus pyogenes
STR01_35	9.18728e-109	499847811	WP_011528545.1	hypothetical protein	Streptococcus pyogenes
STR01_36	1.6231e-165	489086068	WP_002995975.1	DNA-binding protein	Streptococcus pyogenes
STR01_37	0	499847812	WP_011528546.1	ATP-dependent helicase	Streptococcus pyogenes
STR01_38	8.89123e-108	489086062	WP_002995969.1	DUF669 domain-containing protein	Streptococcus pyogenes
STR01_39	0	966201379	YP_009191516.1	hypothetical protein A25_09	Streptococcus phage A25
STR01_40	0	527103901	WP_020905118.1	DNA primase	Streptococcus pyogenes
STR01_41	3.55507e-71	489086053	WP_002995960.1	VRR-NUC domain-containing protein	Streptococcus pyogenes
STR01_42	1.89617e-79	499327646	WP_011018138.1	hypothetical protein	Streptococcus pyogenes
STR01_43	2.23168e-54	499847815	WP_011528549.1	hypothetical protein	Streptococcus pyogenes
STR01_44	2.55491e-64	499327076	WP_011017568.1	DUF3310 domain-containing protein	Streptococcus pyogenes
STR01_45	8.40942e-59	489077649	WP_002987593.1	MULTISPECIES: hypothetical protein	Streptococcus
STR01_46	4.93753e-62	966201386	YP_009191523.1	hypothetical protein A25_16	Streptococcus phage A25
STR01_47	1.32148e-22	400374601	EJP27517.1	hypothetical protein HMPREF1126_0483	Streptococcus anginosus SK1138
STR01_48	4.62103e-76	966201387	YP_009191524.1	hypothetical protein A25_17	Streptococcus phage A25
STR01_49	8.46151e-70	966201388	YP_009191525.1	hypothetical protein A25_18	Streptococcus phage A25
STR01_50	0.000315583	896626176	WP_049507578.1	hypothetical protein	Streptococcus anginosus
STR01_51	2.29646e-96	966201390	YP_009191527.1	putative endodeoxyribonuclease rusA	Streptococcus phage A25
STR01_52	3.9911e-85	1043207559	WP_065359285.1	hypothetical protein	Streptococcus dysgalactiae
STR01_53	3.61104e-165	757413987	KIS17982.1	hypothetical protein AT55_00030	Streptococcus equi subsp. zooepidemicus Sz4is
STR01_54	1.41911e-85	489148807	WP_003058537.1	hypothetical protein	Streptococcus dysgalactiae
STR03_01	1.14087e-61	446573663	WP_000651009.1	hypothetical protein	Streptococcus agalactiae
STR03_02	1.93261e-83	446464425	WP_000542279.1	MULTISPECIES: HNH endonuclease	Streptococcus
STR03_03	1.24808e-109	825936899	KLK37015.1	hypothetical protein WA68_06670	Streptococcus agalactiae
STR03_04	0	446152149	WP_000230004.1	MULTISPECIES: terminase large subunit	Streptococcus
STR03_05	0	446990072	WP_001067328.1	MULTISPECIES: phage portal protein	Streptococcus
STR03_06	1.1875e-131	446335345	WP_000413200.1	MULTISPECIES: HK97 family phage prohead protease	Streptococcus
STR03_07	0	446671724	WP_000749070.1	hypothetical protein	Streptococcus agalactiae
STR03_08	1.23631e-74	446076007	WP_000153862.1	MULTISPECIES: hypothetical protein	Streptococcus
STR03_09	6.94211e-66	446765533	WP_000842789.1	hypothetical protein	Streptococcus agalactiae
STR03_10	4.09588e-81	446997230	WP_001074486.1	hypothetical protein	Streptococcus agalactiae
STR03_11	2.64181e-78	446430883	WP_000508738.1	hypothetical protein	Streptococcus agalactiae
STR03_12	9.57294e-167	446144340	WP_000222195.1	MULTISPECIES: hypothetical protein	Streptococcus
STR03_13	1.12176e-113	446514212	WP_000591558.1	hypothetical protein	Streptococcus agalactiae
STR03_14	0	446062924	WP_000140779.1	phage tail tape measure protein	Streptococcus agalactiae
STR03_15	9.92142e-176	446083702	WP_000161557.1	hypothetical protein	Streptococcus agalactiae
STR03_16	0	487822259	WP_001895725.1	hypothetical protein	Streptococcus agalactiae
STR03_17	5.11796e-42	446993865	WP_001071121.1	hypothetical protein	Streptococcus agalactiae
STR03_18	3.13125e-78	446136011	WP_000213866.1	hypothetical protein	Streptococcus agalactiae
STR03_19	5.81866e-93	447058097	WP_001135353.1	MULTISPECIES: hypothetical protein	Streptococcus
STR03_20	1.37388e-70	446114306	WP_000192161.1	MULTISPECIES: phage holin	Streptococcus
STR03_21	0	446327337	WP_000405192.1	muramidase	Streptococcus agalactiae
STR03_22	5.08675e-37	446061981	WP_000139836.1	MULTISPECIES: type II toxin-antitoxin system HicA family toxin	Streptococcus
STR03_23	1.1949e-91	446800870	WP_000878126.1	HicB family protein	Streptococcus agalactiae
STR03_24	0	446101542	WP_000179397.1	MULTISPECIES: site-specific integrase	Streptococcus
STR03_25	3.94325e-92	447095878	WP_001173134.1	DUF4429 domain-containing protein	Streptococcus agalactiae
STR03_26	1.9204e-88	447054838	WP_001132094.1	ImmA/IrrE family metallo-endopeptidase	Streptococcus agalactiae
STR03_27	6.98575e-82	446036698	WP_000114553.1	MULTISPECIES: XRE family transcriptional regulator	Streptococcus
STR03_28	8.20777e-30	446433289	WP_000511144.1	MULTISPECIES: hypothetical protein	Streptococcus
STR03_29	4.84367e-115	985370340	KXA52083.1	hypothetical protein HMPREF1880_00427	Streptococcus agalactiae
STR03_30	2.86379e-43	527602376	EPT95163.1	DNA-binding protein	Streptococcus agalactiae BSU96
STR03_31	2.9499e-75	447045903	WP_001123159.1	hypothetical protein	Streptococcus agalactiae
STR03_32	7.08264e-128	446929737	WP_001006993.1	MULTISPECIES: endonuclease	Streptococcus
STR03_33	1.73339e-65	446921718	WP_000998974.1	MULTISPECIES: hypothetical protein	Streptococcus
STR03_34	4.71821e-44	527602380	EPT95167.1	hypothetical protein SAG0105_07900	Streptococcus agalactiae BSU96
STR03_35	0	446266054	WP_000343909.1	replicative DNA helicase	Streptococcus agalactiae
STR03_36	2.02652e-142	446635578	WP_000712924.1	MULTISPECIES: hypothetical protein	Streptococcus
STR03_37	0	446001200	WP_000079055.1	MULTISPECIES: hypothetical protein	Streptococcus
STR03_38	0	446990614	WP_001067870.1	ATP-binding protein	Streptococcus agalactiae
STR03_39	2.82448e-54	446042689	WP_000120544.1	hypothetical protein	Streptococcus agalactiae
STR03_40	9.30123e-117	446091468	WP_000169323.1	hypothetical protein	Streptococcus agalactiae
STR03_41	1.2069e-73	446716898	WP_000794211.1	DUF1372 domain-containing protein	Streptococcus agalactiae
STR03_42	3.33051e-99	446080973	WP_000158828.1	DUF3310 domain-containing protein	Streptococcus agalactiae
STR03_43	1.49122e-42	446670853	WP_000748199.1	MULTISPECIES: hypothetical protein	Streptococcus
STR03_44	1.42421e-97	446532219	WP_000609565.1	MULTISPECIES: Single-stranded DNA-binding protein 4	Streptococcus
STR03_45	1.83845e-55	446930884	WP_001008140.1	MULTISPECIES: hypothetical protein	Streptococcus
STR03_46	2.68545e-79	527602389	EPT95176.1	Cro/Cl family transcriptional regulator	Streptococcus agalactiae BSU96
STR03_47	2.69881e-110	446085314	WP_000163169.1	MULTISPECIES: hypothetical protein	Streptococcus
STR03_48	5.64231e-131	446950891	WP_001028147.1	MULTISPECIES: site-specific integrase	Streptococcus

## Sheet: BLASTp_RefSeq
STR01_01	2.01826e-111	489148843	WP_003058573.1	terminase small subunit	Streptococcus dysgalactiae
STR01_02	0	489148847	WP_003058577.1	PBSX family phage terminase large subunit	Streptococcus dysgalactiae
STR01_03	0	489148826	WP_003058556.1	phage portal protein	Streptococcus dysgalactiae
STR01_04	0	489148848	WP_003058578.1	phage capsid protein	Streptococcus dysgalactiae
STR01_05	7.19151e-130	966201398	YP_009191535.1	putative scaffolding protein	Streptococcus phage A25
STR01_06	0	489148805	WP_003058535.1	hypothetical protein	Streptococcus dysgalactiae
STR01_07	1.13405e-46	489148866	WP_003058596.1	hypothetical protein	Streptococcus dysgalactiae
STR01_08	3.20429e-91	489148818	WP_003058548.1	hypothetical protein	Streptococcus dysgalactiae
STR01_09	7.87782e-67	966201402	YP_009191539.1	putative minor capsid protein	Streptococcus phage A25
STR01_10	1.39731e-82	966201403	YP_009191540.1	putative capsid protein	Streptococcus phage A25
STR01_11	1.32288e-96	966201404	YP_009191541.1	putative capsid protein	Streptococcus phage A25
STR01_12	2.07436e-107	966201405	YP_009191542.1	putative major tail shaft protein	Streptococcus phage A25
STR01_13	4.59057e-82	966201406	YP_009191543.1	hypothetical protein A25_36	Streptococcus phage A25
STR01_14	3.99027e-139	966201407	YP_009191544.1	hypothetical protein A25_37	Streptococcus phage A25
STR01_15	0	966201408	YP_009191545.1	putative tape measure protein	Streptococcus phage A25
STR01_16	0	966201409	YP_009191546.1	putative tail protein	Streptococcus phage A25
STR01_17	0	966201410	YP_009191547.1	minor protein	Streptococcus phage A25
STR01_18	0	966201411	YP_009191548.1	structural protein	Streptococcus phage A25
STR01_19	3.02466e-97	489148854	WP_003058584.1	DUF1366 domain-containing protein	Streptococcus dysgalactiae
STR01_20	5.27484e-45	739734946	WP_037588167.1	hypothetical protein	Streptococcus dysgalactiae
STR01_21	1.94821e-108	966201414	YP_009191551.1	class I holin	Streptococcus phage A25
STR01_22	2.29115e-74	489148835	WP_003058565.1	phage holin	Streptococcus dysgalactiae
STR01_23	0	966201416	YP_009191553.1	lysin	Streptococcus phage A25
STR01_24	1.72935e-37	489148764	WP_003058494.1	hypothetical protein	Streptococcus dysgalactiae
STR01_25	0	1104996621	WP_071794279.1	recombinase family protein	Streptococcus sp. NZ1587
STR01_26	1.04595e-160	499847805	WP_011528539.1	hypothetical protein	Streptococcus pyogenes
STR01_27	9.99585e-21	446886812	WP_000964068.1	MULTISPECIES: hypothetical protein	Streptococcus
STR01_28	1.82551e-27	28876434	NP_795607.1	hypothetical protein SpyM3_1352	Streptococcus phage 315.5
STR01_29	7.70276e-87	499367246	WP_011054824.1	ImmA/IrrE family metallo-endopeptidase	Streptococcus pyogenes
STR01_30	1.94251e-78	499847806	WP_011528540.1	XRE family transcriptional regulator	Streptococcus pyogenes
STR01_31	1.23817e-44	497566878	WP_009881062.1	XRE family transcriptional regulator	Streptococcus pyogenes
STR01_32	1.44693e-53	499847808	WP_011528542.1	hypothetical protein	Streptococcus pyogenes
STR01_33	1.08979e-23	28876249	NP_795442.1	hypothetical protein SpyM3_0965	Streptococcus phage 315.2
STR01_34	9.45252e-70	499847810	WP_011528544.1	XRE family transcriptional regulator	Streptococcus pyogenes
STR01_35	6.62315e-109	499847811	WP_011528545.1	hypothetical protein	Streptococcus pyogenes
STR01_36	1.1701e-165	489086068	WP_002995975.1	DNA-binding protein	Streptococcus pyogenes
STR01_37	0	499847812	WP_011528546.1	ATP-dependent helicase	Streptococcus pyogenes
STR01_38	6.40973e-108	489086062	WP_002995969.1	DUF669 domain-containing protein	Streptococcus pyogenes
STR01_39	0	966201379	YP_009191516.1	hypothetical protein A25_09	Streptococcus phage A25
STR01_40	0	527103901	WP_020905118.1	DNA primase	Streptococcus pyogenes
STR01_41	2.56287e-71	489086053	WP_002995960.1	VRR-NUC domain-containing protein	Streptococcus pyogenes
STR01_42	1.36696e-79	499327646	WP_011018138.1	hypothetical protein	Streptococcus pyogenes
STR01_43	1.60883e-54	499847815	WP_011528549.1	hypothetical protein	Streptococcus pyogenes
STR01_44	1.84184e-64	499327076	WP_011017568.1	DUF3310 domain-containing protein	Streptococcus pyogenes
STR01_45	6.06239e-59	489077649	WP_002987593.1	MULTISPECIES: hypothetical protein	Streptococcus
STR01_46	3.55948e-62	966201386	YP_009191523.1	hypothetical protein A25_16	Streptococcus phage A25
STR01_47	1.07338e-17	516377652	WP_017767685.1	hypothetical protein	Streptococcus agalactiae
STR01_48	3.33132e-76	966201387	YP_009191524.1	hypothetical protein A25_17	Streptococcus phage A25
STR01_49	6.09994e-70	966201388	YP_009191525.1	hypothetical protein A25_18	Streptococcus phage A25
STR01_50	0.000227506	896626176	WP_049507578.1	hypothetical protein	Streptococcus anginosus
STR01_51	1.65553e-96	966201390	YP_009191527.1	putative endodeoxyribonuclease rusA	Streptococcus phage A25
STR01_52	2.8772e-85	1043207559	WP_065359285.1	hypothetical protein	Streptococcus dysgalactiae
STR01_53	2.56303e-163	966201392	YP_009191529.1	hypothetical protein A25_22	Streptococcus phage A25
STR01_54	1.02305e-85	489148807	WP_003058537.1	hypothetical protein	Streptococcus dysgalactiae
STR03_01	8.22461e-62	446573663	WP_000651009.1	hypothetical protein	Streptococcus agalactiae
STR03_02	1.39322e-83	446464425	WP_000542279.1	MULTISPECIES: HNH endonuclease	Streptococcus
STR03_03	4.6327e-109	446523689	WP_000601035.1	hypothetical protein	Streptococcus agalactiae
STR03_04	0	446152149	WP_000230004.1	MULTISPECIES: terminase large subunit	Streptococcus
STR03_05	0	446990072	WP_001067328.1	MULTISPECIES: phage portal protein	Streptococcus
STR03_06	8.56074e-132	446335345	WP_000413200.1	MULTISPECIES: HK97 family phage prohead protease	Streptococcus
STR03_07	0	446671724	WP_000749070.1	hypothetical protein	Streptococcus agalactiae
STR03_08	8.91264e-75	446076007	WP_000153862.1	MULTISPECIES: hypothetical protein	Streptococcus
STR03_09	5.0046e-66	446765533	WP_000842789.1	hypothetical protein	Streptococcus agalactiae
STR03_10	2.95274e-81	446997230	WP_001074486.1	hypothetical protein	Streptococcus agalactiae
STR03_11	1.9045e-78	446430883	WP_000508738.1	hypothetical protein	Streptococcus agalactiae
STR03_12	6.90117e-167	446144340	WP_000222195.1	MULTISPECIES: hypothetical protein	Streptococcus
STR03_13	8.08683e-114	446514212	WP_000591558.1	hypothetical protein	Streptococcus agalactiae
STR03_14	0	446062924	WP_000140779.1	phage tail tape measure protein	Streptococcus agalactiae
STR03_15	7.1524e-176	446083702	WP_000161557.1	hypothetical protein	Streptococcus agalactiae
STR03_16	0	487822259	WP_001895725.1	hypothetical protein	Streptococcus agalactiae
STR03_17	3.68956e-42	446993865	WP_001071121.1	hypothetical protein	Streptococcus agalactiae
STR03_18	2.25733e-78	446136011	WP_000213866.1	hypothetical protein	Streptococcus agalactiae
STR03_19	4.19469e-93	447058097	WP_001135353.1	MULTISPECIES: hypothetical protein	Streptococcus
STR03_20	9.90438e-71	446114306	WP_000192161.1	MULTISPECIES: phage holin	Streptococcus
STR03_21	0	446327337	WP_000405192.1	muramidase	Streptococcus agalactiae
STR03_22	3.66706e-37	446061981	WP_000139836.1	MULTISPECIES: type II toxin-antitoxin system HicA family toxin	Streptococcus
STR03_23	8.61407e-92	446800870	WP_000878126.1	HicB family protein	Streptococcus agalactiae
STR03_24	0	446101542	WP_000179397.1	MULTISPECIES: site-specific integrase	Streptococcus
STR03_25	2.84271e-92	447095878	WP_001173134.1	DUF4429 domain-containing protein	Streptococcus agalactiae
STR03_26	1.38443e-88	447054838	WP_001132094.1	ImmA/IrrE family metallo-endopeptidase	Streptococcus agalactiae
STR03_27	5.03606e-82	446036698	WP_000114553.1	MULTISPECIES: XRE family transcriptional regulator	Streptococcus
STR03_28	5.91702e-30	446433289	WP_000511144.1	MULTISPECIES: hypothetical protein	Streptococcus
STR03_29	8.03683e-110	446975373	WP_001052629.1	MULTISPECIES: hypothetical protein	Streptococcus
STR03_30	3.09043e-43	1159331155	WP_079261470.1	MULTISPECIES: XRE family transcriptional regulator	Streptococcus
STR03_31	2.1266e-75	447045903	WP_001123159.1	hypothetical protein	Streptococcus agalactiae
STR03_32	5.10591e-128	446929737	WP_001006993.1	MULTISPECIES: endonuclease	Streptococcus
STR03_33	1.24961e-65	446921718	WP_000998974.1	MULTISPECIES: hypothetical protein	Streptococcus
STR03_34	4.6145e-44	499370797	WP_011058375.1	MULTISPECIES: hypothetical protein	Streptococcus
STR03_35	0	446266054	WP_000343909.1	replicative DNA helicase	Streptococcus agalactiae
STR03_36	1.46093e-142	446635578	WP_000712924.1	MULTISPECIES: hypothetical protein	Streptococcus
STR03_37	0	446001200	WP_000079055.1	MULTISPECIES: hypothetical protein	Streptococcus
STR03_38	0	446990614	WP_001067870.1	ATP-binding protein	Streptococcus agalactiae
STR03_39	2.03618e-54	446042689	WP_000120544.1	hypothetical protein	Streptococcus agalactiae
STR03_40	6.7053e-117	446091468	WP_000169323.1	hypothetical protein	Streptococcus agalactiae
STR03_41	8.70061e-74	446716898	WP_000794211.1	DUF1372 domain-containing protein	Streptococcus agalactiae
STR03_42	2.40098e-99	446080973	WP_000158828.1	DUF3310 domain-containing protein	Streptococcus agalactiae
STR03_43	1.07503e-42	446670853	WP_000748199.1	MULTISPECIES: hypothetical protein	Streptococcus
STR03_44	1.02672e-97	446532219	WP_000609565.1	MULTISPECIES: Single-stranded DNA-binding protein 4	Streptococcus
STR03_45	1.32535e-55	446930884	WP_001008140.1	MULTISPECIES: hypothetical protein	Streptococcus
STR03_46	2.09e-79	499370795	WP_011058373.1	MULTISPECIES: XRE family transcriptional regulator	Streptococcus
STR03_47	1.94558e-110	446085314	WP_000163169.1	MULTISPECIES: hypothetical protein	Streptococcus
STR03_48	4.06756e-131	446950891	WP_001028147.1	MULTISPECIES: site-specific integrase	Streptococcus

## Sheet: BLASTp_nr_Caudovirales
STR01_01	3.38177e-114	966201394	YP_009191531.1	putative terminase small subunit	Streptococcus phage A25
STR01_02	0	966201395	YP_009191532.1	putative terminase large subunit	Streptococcus phage A25
STR01_03	0	966201396	YP_009191533.1	portal protein	Streptococcus phage A25
STR01_04	0	966201397	YP_009191534.1	putative minor capsid protein	Streptococcus phage A25
STR01_05	1.205e-132	966201398	YP_009191535.1	putative scaffolding protein	Streptococcus phage A25
STR01_06	0	966201399	YP_009191536.1	putative major capsid protein	Streptococcus phage A25
STR01_07	1.9002e-49	966201400	YP_009191537.1	hypothetical protein A25_30	Streptococcus phage A25
STR01_08	2.41312e-93	966201401	YP_009191538.1	hypothetical protein A25_31	Streptococcus phage A25
STR01_09	1.31999e-69	966201402	YP_009191539.1	putative minor capsid protein	Streptococcus phage A25
STR01_10	2.34131e-85	966201403	YP_009191540.1	putative capsid protein	Streptococcus phage A25
STR01_11	2.21659e-99	966201404	YP_009191541.1	putative capsid protein	Streptococcus phage A25
STR01_12	3.47577e-110	966201405	YP_009191542.1	putative major tail shaft protein	Streptococcus phage A25
STR01_13	7.69188e-85	966201406	YP_009191543.1	hypothetical protein A25_36	Streptococcus phage A25
STR01_14	6.68604e-142	966201407	YP_009191544.1	hypothetical protein A25_37	Streptococcus phage A25
STR01_15	0	966201408	YP_009191545.1	putative tape measure protein	Streptococcus phage A25
STR01_16	0	966201409	YP_009191546.1	putative tail protein	Streptococcus phage A25
STR01_17	0	966201410	YP_009191547.1	minor protein	Streptococcus phage A25
STR01_18	0	966201411	YP_009191548.1	structural protein	Streptococcus phage A25
STR01_19	6.94915e-100	966201412	YP_009191549.1	hypothetical protein A25_42	Streptococcus phage A25
STR01_20	8.83844e-48	966201413	YP_009191550.1	hypothetical protein A25_43	Streptococcus phage A25
STR01_21	3.26438e-111	966201414	YP_009191551.1	class I holin	Streptococcus phage A25
STR01_22	3.83902e-77	966201415	YP_009191552.1	class III holin	Streptococcus phage A25
STR01_23	0	966201416	YP_009191553.1	lysin	Streptococcus phage A25
STR01_24	9.28535e-27	414090204	YP_006990321.1	hypothetical protein phiNJ2_002	Streptococcus phage phiNJ2
STR01_25	0	1219999496	ASN68226.1	hypothetical protein 3S14_32	uncultured phage
STR01_26	2.44801e-138	28876435	NP_795606.1	hypothetical protein SpyM3_1353	Streptococcus phage 315.5
STR01_28	3.0588e-30	28876434	NP_795607.1	hypothetical protein SpyM3_1352	Streptococcus phage 315.5
STR01_29	1.29066e-89	28876433	NP_795608.1	putative cI-like repressor, metallo-prtoeinase motif	Streptococcus phage 315.5
STR01_30	1.56406e-80	28876432	NP_795609.1	putative cI-like repressor	Streptococcus phage 315.5
STR01_31	2.07466e-47	28876431	NP_795610.1	putative Cro-like repressor	Streptococcus phage 315.5
STR01_32	2.42445e-56	966201372	YP_009191509.1	hypothetical protein A25_02	Streptococcus phage A25
STR01_33	1.82604e-26	28876249	NP_795442.1	hypothetical protein SpyM3_0965	Streptococcus phage 315.2
STR01_34	1.58385e-72	966201373	YP_009191510.1	putative transcriptional regulator	Streptococcus phage A25
STR01_35	1.10976e-111	966201375	YP_009191512.1	hypothetical protein A25_05	Streptococcus phage A25
STR01_36	1.9606e-168	28876246	NP_795445.1	hypothetical protein SpyM3_0962	Streptococcus phage 315.2
STR01_37	0	966201377	YP_009191514.1	hypothetical protein A25_07	Streptococcus phage A25
STR01_38	1.074e-110	966201378	YP_009191515.1	hypothetical protein A25_08	Streptococcus phage A25
STR01_39	0	966201379	YP_009191516.1	hypothetical protein A25_09	Streptococcus phage A25
STR01_40	0	966201380	YP_009191517.1	DNA primase	Streptococcus phage A25
STR01_41	4.2943e-74	966201381	YP_009191518.1	hypothetical protein A25_11	Streptococcus phage A25
STR01_42	2.29045e-82	966201382	YP_009191519.1	hypothetical protein A25_12	Streptococcus phage A25
STR01_43	2.69573e-57	966201383	YP_009191520.1	hypothetical protein A25_13	Streptococcus phage A25
STR01_44	3.08616e-67	966201384	YP_009191521.1	hypothetical protein A25_14	Streptococcus phage A25
STR01_45	1.0158e-61	966201385	YP_009191522.1	hypothetical protein A25_15	Streptococcus phage A25
STR01_46	5.96422e-65	966201386	YP_009191523.1	hypothetical protein A25_16	Streptococcus phage A25
STR01_47	1.16262e-09	448937705	AGE61239.1	hypothetical protein ST1_0034	Streptococcus phage phiST1
STR01_48	5.58191e-79	966201387	YP_009191524.1	hypothetical protein A25_17	Streptococcus phage A25
STR01_49	1.0221e-72	966201388	YP_009191525.1	hypothetical protein A25_18	Streptococcus phage A25
STR01_50	0.000305656	966201389	YP_009191526.1	hypothetical protein A25_19	Streptococcus phage A25
STR01_51	2.77397e-99	966201390	YP_009191527.1	putative endodeoxyribonuclease rusA	Streptococcus phage A25
STR01_52	7.01998e-87	966201391	YP_009191528.1	hypothetical protein A25_21	Streptococcus phage A25
STR01_53	4.29457e-166	966201392	YP_009191529.1	hypothetical protein A25_22	Streptococcus phage A25
STR01_54	1.7142e-88	966201393	YP_009191530.1	hypothetical protein A25_23	Streptococcus phage A25
STR03_01	6.57712e-18	448937642	AGE61177.1	hypothetical protein SS12_0028	Streptococcus phage phiSS12
STR03_02	1.0363e-67	1103790342	APD23297.1	HNH endonuclease domain-containing protein	Streptococcus phage IPP41
STR03_03	5.0617e-110	849256042	YP_009152977.1	hypothetical protein SpSL1_30	Streptococcus phage SpSL1
STR03_04	0	1103790902	APD23435.1	terminase large subunit	Streptococcus phage IPP44
STR03_05	0	1103782117	APD21549.1	portal protein	Streptococcus phage IPP5
STR03_06	1.87871e-125	849256045	YP_009152980.1	prohead maturation protease	Streptococcus phage SpSL1
STR03_07	0	1103790905	APD23438.1	capsid family protein	Streptococcus phage IPP44
STR03_08	6.65062e-51	1103790906	APD23439.1	hypothetical protein IPP44_00033	Streptococcus phage IPP44
STR03_09	1.73808e-53	1103790907	APD23440.1	head-tail adaptor	Streptococcus phage IPP44
STR03_10	1.35917e-75	849256049	YP_009152984.1	hypothetical protein SpSL1_37	Streptococcus phage SpSL1
STR03_11	1.84428e-61	1103790909	APD23442.1	hypothetical protein IPP44_00036	Streptococcus phage IPP44
STR03_12	4.41464e-145	1103782124	APD21556.1	major tail protein	Streptococcus phage IPP5
STR03_13	2.21126e-113	849256052	YP_009152987.1	hypothetical protein SpSL1_40	Streptococcus phage SpSL1
STR03_14	0	1103792217	APD23729.1	tail tape measure family protein	Streptococcus phage IPP51
STR03_15	4.48137e-144	849256091	YP_009152990.1	tail protein	Streptococcus phage SpSL1
STR03_16	0	1103790914	APD23447.1	hyaluronidase	Streptococcus phage IPP44
STR03_17	2.65892e-15	451937395	AGF87697.1	hypothetical protein phiS10_0048	Streptococcus phage phiS10
STR03_18	6.56259e-60	448937618	AGE61153.1	hypothetical protein SS12_004	Streptococcus phage phiSS12
STR03_19	1.45599e-42	327198371	YP_004306945.1	hypothetical protein	Streptococcus phage Dp-1
STR03_20	1.70107e-48	1103784911	APD22175.1	LL-H family holin	Streptococcus phage IPP19
STR03_21	0	966201416	YP_009191553.1	lysin	Streptococcus phage A25
STR03_22	6.14447e-40	451937400	AGF87702.1	YcfA-like protein	Streptococcus phage phiS10
STR03_23	1.22511e-89	451937401	AGF87703.1	toxin-antitoxin system, antitoxin component, HicB family	Streptococcus phage phiS10
STR03_24	0	190151416	YP_001974327.1	putative integrase	Streptococcus phage PH15
STR03_25	1.22031e-79	238821319	YP_002925135.1	hypothetical protein PH10_gp02	Streptococcus phage PH10
STR03_26	5.28895e-56	238821320	YP_002925136.1	hypothetical protein PH10_gp03	Streptococcus phage PH10
STR03_27	1.27577e-47	1103783387	APD21813.1	transcriptional regulator, Cro/CI family	Streptococcus phage IPP12
STR03_28	2.15672e-28	126011067	YP_001039892.1	hypothetical protein phi3396_05	Streptococcus phage phi3396
STR03_30	5.15485e-35	32469439	NP_862847.1	gp8	Streptococcus phage SM1
STR03_31	5.45577e-13	451937160	AGF87466.1	hypothetical protein phi5218_0055	Streptococcus phage phi5218
STR03_32	2.68898e-72	190151426	YP_001974337.1	putative HNH homing endonuclease	Streptococcus phage PH15
STR03_33	9.79227e-56	190151427	YP_001974338.1	hypothetical protein phiPH15_gp12	Streptococcus phage PH15
STR03_34	3.63871e-25	238821327	YP_002925143.1	hypothetical protein PH10_gp10	Streptococcus phage PH10
STR03_35	0	28876155	NP_795382.1	putative DNA polymerase III delta prime subunit	Streptococcus phage 315.1
STR03_36	5.93814e-68	126011074	YP_001039899.1	hypothetical protein phi3396_12	Streptococcus phage phi3396
STR03_37	1.54801e-115	971767293	YP_009220172.1	replisome organizer	Streptococcus phage APCM01
STR03_38	8.46418e-95	28876157	NP_795384.1	Similar to E. coli DnaC protein	Streptococcus phage 315.1
STR03_39	1.55738e-13	28876158	NP_795385.1	hypothetical protein SpyM3_0693	Streptococcus phage 315.1
STR03_40	1.03501e-80	238821333	YP_002925149.1	hypothetical protein PH10_gp16	Streptococcus phage PH10
STR03_41	3.81727e-35	119953773	YP_950578.1	hypothetical protein	Streptococcus phage SMP
STR03_42	8.49498e-41	26553446	NP_758428.1	hypothetical protein	Streptococcus phage MM1
STR03_43	4.05396e-30	451937076	AGF87383.1	hypothetical protein phi30c_0039	Streptococcus phage phi30c
STR03_44	2.61454e-83	238821337	YP_002925153.1	hypothetical protein PH10_gp20	Streptococcus phage PH10
STR03_45	1.89904e-23	849256085	YP_009153021.1	hypothetical protein SpSL1_24	Streptococcus phage SpSL1
STR03_46	5.76458e-41	238821343	YP_002925159.1	hypothetical protein PH10_gp26	Streptococcus phage PH10
STR03_47	4.89801e-94	849256087	YP_009153023.1	hypothetical protein SpSL1_26	Streptococcus phage SpSL1
STR03_48	6.81555e-134	1068513166	YP_009276882.1	site-specific recombinase	Streptococcus phage phiARI0923
STR01_27	-	-	-	-	-
STR03_29	-	-	-	-	-

## Sheet: BLASTp_RefSeq_Caudovirales
STR01_01	2.00917e-114	966201394	YP_009191531.1	putative terminase small subunit	Streptococcus phage A25
STR01_02	0	966201395	YP_009191532.1	putative terminase large subunit	Streptococcus phage A25
STR01_03	0	966201396	YP_009191533.1	portal protein	Streptococcus phage A25
STR01_04	0	966201397	YP_009191534.1	putative minor capsid protein	Streptococcus phage A25
STR01_05	7.15912e-133	966201398	YP_009191535.1	putative scaffolding protein	Streptococcus phage A25
STR01_06	0	966201399	YP_009191536.1	putative major capsid protein	Streptococcus phage A25
STR01_07	1.12894e-49	966201400	YP_009191537.1	hypothetical protein A25_30	Streptococcus phage A25
STR01_08	1.43368e-93	966201401	YP_009191538.1	hypothetical protein A25_31	Streptococcus phage A25
STR01_09	7.84234e-70	966201402	YP_009191539.1	putative minor capsid protein	Streptococcus phage A25
STR01_10	1.39101e-85	966201403	YP_009191540.1	putative capsid protein	Streptococcus phage A25
STR01_11	1.31692e-99	966201404	YP_009191541.1	putative capsid protein	Streptococcus phage A25
STR01_12	2.06502e-110	966201405	YP_009191542.1	putative major tail shaft protein	Streptococcus phage A25
STR01_13	4.56989e-85	966201406	YP_009191543.1	hypothetical protein A25_36	Streptococcus phage A25
STR01_14	3.9723e-142	966201407	YP_009191544.1	hypothetical protein A25_37	Streptococcus phage A25
STR01_15	0	966201408	YP_009191545.1	putative tape measure protein	Streptococcus phage A25
STR01_16	0	966201409	YP_009191546.1	putative tail protein	Streptococcus phage A25
STR01_17	0	966201410	YP_009191547.1	minor protein	Streptococcus phage A25
STR01_18	0	966201411	YP_009191548.1	structural protein	Streptococcus phage A25
STR01_19	4.12862e-100	966201412	YP_009191549.1	hypothetical protein A25_42	Streptococcus phage A25
STR01_20	5.25108e-48	966201413	YP_009191550.1	hypothetical protein A25_43	Streptococcus phage A25
STR01_21	1.93943e-111	966201414	YP_009191551.1	class I holin	Streptococcus phage A25
STR01_22	2.28084e-77	966201415	YP_009191552.1	class III holin	Streptococcus phage A25
STR01_23	0	966201416	YP_009191553.1	lysin	Streptococcus phage A25
STR01_24	5.5166e-27	414090204	YP_006990321.1	hypothetical protein phiNJ2_002	Streptococcus phage phiNJ2
STR01_25	0	414090258	YP_006990320.1	putative recombinase	Streptococcus phage phiNJ2
STR01_26	1.45441e-138	28876435	NP_795606.1	hypothetical protein SpyM3_1353	Streptococcus phage 315.5
STR01_28	1.81729e-30	28876434	NP_795607.1	hypothetical protein SpyM3_1352	Streptococcus phage 315.5
STR01_29	7.66807e-90	28876433	NP_795608.1	putative cI-like repressor, metallo-prtoeinase motif	Streptococcus phage 315.5
STR01_30	9.29237e-81	28876432	NP_795609.1	putative cI-like repressor	Streptococcus phage 315.5
STR01_31	1.2326e-47	28876431	NP_795610.1	putative Cro-like repressor	Streptococcus phage 315.5
STR01_32	1.44041e-56	966201372	YP_009191509.1	hypothetical protein A25_02	Streptococcus phage A25
STR01_33	1.08489e-26	28876249	NP_795442.1	hypothetical protein SpyM3_0965	Streptococcus phage 315.2
STR01_34	9.40995e-73	966201373	YP_009191510.1	putative transcriptional regulator	Streptococcus phage A25
STR01_35	6.59332e-112	966201375	YP_009191512.1	hypothetical protein A25_05	Streptococcus phage A25
STR01_36	1.16483e-168	28876246	NP_795445.1	hypothetical protein SpyM3_0962	Streptococcus phage 315.2
STR01_37	0	966201377	YP_009191514.1	hypothetical protein A25_07	Streptococcus phage A25
STR01_38	6.38086e-111	966201378	YP_009191515.1	hypothetical protein A25_08	Streptococcus phage A25
STR01_39	0	966201379	YP_009191516.1	hypothetical protein A25_09	Streptococcus phage A25
STR01_40	0	966201380	YP_009191517.1	DNA primase	Streptococcus phage A25
STR01_41	2.55132e-74	966201381	YP_009191518.1	hypothetical protein A25_11	Streptococcus phage A25
STR01_42	1.3608e-82	966201382	YP_009191519.1	hypothetical protein A25_12	Streptococcus phage A25
STR01_43	1.60158e-57	966201383	YP_009191520.1	hypothetical protein A25_13	Streptococcus phage A25
STR01_44	1.83355e-67	966201384	YP_009191521.1	hypothetical protein A25_14	Streptococcus phage A25
STR01_45	6.03509e-62	966201385	YP_009191522.1	hypothetical protein A25_15	Streptococcus phage A25
STR01_46	3.54345e-65	966201386	YP_009191523.1	hypothetical protein A25_16	Streptococcus phage A25
STR01_48	3.31632e-79	966201387	YP_009191524.1	hypothetical protein A25_17	Streptococcus phage A25
STR01_49	6.07247e-73	966201388	YP_009191525.1	hypothetical protein A25_18	Streptococcus phage A25
STR01_50	0.000181596	966201389	YP_009191526.1	hypothetical protein A25_19	Streptococcus phage A25
STR01_51	1.64807e-99	966201390	YP_009191527.1	putative endodeoxyribonuclease rusA	Streptococcus phage A25
STR01_52	4.1707e-87	966201391	YP_009191528.1	hypothetical protein A25_21	Streptococcus phage A25
STR01_53	2.55149e-166	966201392	YP_009191529.1	hypothetical protein A25_22	Streptococcus phage A25
STR01_54	1.01844e-88	966201393	YP_009191530.1	hypothetical protein A25_23	Streptococcus phage A25
STR03_02	2.38318e-55	849256090	YP_009153026.1	endonuclease	Streptococcus phage SpSL1
STR03_03	3.00725e-110	849256042	YP_009152977.1	hypothetical protein SpSL1_30	Streptococcus phage SpSL1
STR03_04	0	849256043	YP_009152978.1	terminase large subunit	Streptococcus phage SpSL1
STR03_05	0	849256044	YP_009152979.1	portal protein	Streptococcus phage SpSL1
STR03_06	1.11618e-125	849256045	YP_009152980.1	prohead maturation protease	Streptococcus phage SpSL1
STR03_07	0	849256046	YP_009152981.1	capsid protein	Streptococcus phage SpSL1
STR03_08	1.59029e-50	849256047	YP_009152982.1	hypothetical protein SpSL1_35	Streptococcus phage SpSL1
STR03_09	2.08414e-53	1068513159	YP_009276875.1	hypothetical protein phiARI0923_13	Streptococcus phage phiARI0923
STR03_10	8.0751e-76	849256049	YP_009152984.1	hypothetical protein SpSL1_37	Streptococcus phage SpSL1
STR03_11	1.21085e-60	849256050	YP_009152985.1	putative tail-component	Streptococcus phage SpSL1
STR03_12	1.46743e-144	1068513156	YP_009276872.1	major tail protein	Streptococcus phage phiARI0923
STR03_13	1.31375e-113	849256052	YP_009152987.1	hypothetical protein SpSL1_40	Streptococcus phage SpSL1
STR03_14	0	1068513154	YP_009276870.1	tail domain protein	Streptococcus phage phiARI0923
STR03_15	2.66246e-144	849256091	YP_009152990.1	tail protein	Streptococcus phage SpSL1
STR03_16	0	238821363	YP_002925179.1	hypothetical protein PH10_gp46	Streptococcus phage PH10
STR03_17	1.15162e-12	238821364	YP_002925180.1	hypothetical protein PH10_gp47	Streptococcus phage PH10
STR03_18	3.12691e-59	1068513150	YP_009276866.1	hypothetical protein phiARI0923_4	Streptococcus phage phiARI0923
STR03_19	8.65034e-43	327198371	YP_004306945.1	hypothetical protein	Streptococcus phage Dp-1
STR03_20	3.34364e-47	1102620716	YP_009324848.1	holin_LLH domain protein	Streptococcus phage phiARI0131-2
STR03_21	0	966201416	YP_009191553.1	lysin	Streptococcus phage A25
STR03_22	0.00347696	371496156	YP_004957304.1	unnamed protein product	Planktothrix phage PaV-LD
STR03_23	5.84992e-31	971748325	YP_009202279.1	HicB-like protein	Bacteriophage Lily
STR03_24	0	190151416	YP_001974327.1	putative integrase	Streptococcus phage PH15
STR03_25	7.25007e-80	238821319	YP_002925135.1	hypothetical protein PH10_gp02	Streptococcus phage PH10
STR03_26	3.14227e-56	238821320	YP_002925136.1	hypothetical protein PH10_gp03	Streptococcus phage PH10
STR03_27	9.91863e-37	238821321	YP_002925137.1	hypothetical protein PH10_gp04	Streptococcus phage PH10
STR03_28	1.28135e-28	126011067	YP_001039892.1	hypothetical protein phi3396_05	Streptococcus phage phi3396
STR03_30	3.0626e-35	32469439	NP_862847.1	gp8	Streptococcus phage SM1
STR03_31	7.4177e-11	971767300	YP_009220179.1	hypothetical protein APCM01_028	Streptococcus phage APCM01
STR03_32	1.59757e-72	190151426	YP_001974337.1	putative HNH homing endonuclease	Streptococcus phage PH15
STR03_33	5.81777e-56	190151427	YP_001974338.1	hypothetical protein phiPH15_gp12	Streptococcus phage PH15
STR03_34	2.16182e-25	238821327	YP_002925143.1	hypothetical protein PH10_gp10	Streptococcus phage PH10
STR03_35	0	28876155	NP_795382.1	putative DNA polymerase III delta prime subunit	Streptococcus phage 315.1
STR03_36	3.52796e-68	126011074	YP_001039899.1	hypothetical protein phi3396_12	Streptococcus phage phi3396
STR03_37	9.19699e-116	971767293	YP_009220172.1	replisome organizer	Streptococcus phage APCM01
STR03_38	5.02873e-95	28876157	NP_795384.1	Similar to E. coli DnaC protein	Streptococcus phage 315.1
STR03_39	9.25266e-14	28876158	NP_795385.1	hypothetical protein SpyM3_0693	Streptococcus phage 315.1
STR03_40	6.1492e-81	238821333	YP_002925149.1	hypothetical protein PH10_gp16	Streptococcus phage PH10
STR03_41	2.26791e-35	119953773	YP_950578.1	hypothetical protein	Streptococcus phage SMP
STR03_42	5.04703e-41	26553446	NP_758428.1	hypothetical protein	Streptococcus phage MM1
STR03_44	1.55335e-83	238821337	YP_002925153.1	hypothetical protein PH10_gp20	Streptococcus phage PH10
STR03_45	1.12825e-23	849256085	YP_009153021.1	hypothetical protein SpSL1_24	Streptococcus phage SpSL1
STR03_46	3.42485e-41	238821343	YP_002925159.1	hypothetical protein PH10_gp26	Streptococcus phage PH10
STR03_47	2.91e-94	849256087	YP_009153023.1	hypothetical protein SpSL1_26	Streptococcus phage SpSL1
STR03_48	4.04924e-134	1068513166	YP_009276882.1	site-specific recombinase	Streptococcus phage phiARI0923
STR01_27	-	-	-	-	-
STR01_47	-	-	-	-	-
STR03_29	-	-	-	-	-
STR03_01	-	-	-	-	-
STR03_43	-	-	-	-	-

## Sheet: InterProScan
STR01_01	PTHR41328:SF2 (PTHR41328:SF2), Coil (Coil), PTHR41328 (PTHR41328), Terminase small subunit (PF03592)	PTHR41328:SF2 (PTHR41328:SF2) <2-116> [2.3E-24], Coil (Coil) <122-142> [n/a], PTHR41328 (PTHR41328) <2-116> [2.3E-24], Terminase small subunit (PF03592) <1-128> [6.5E-24]
STR01_02	Phage terminase large subunit (PF04466), PTHR39184 (PTHR39184), PTHR39184 (PTHR39184), Terminase RNAseH like domain (PF17288), phage_term_2: phage terminase, large subunit, PBSX family (TIGR01547)	Phage terminase large subunit (PF04466) <22-232> [3.7E-45], PTHR39184 (PTHR39184) <381-427> [1.2E-43], PTHR39184 (PTHR39184) <7-247> [1.2E-43], Terminase RNAseH like domain (PF17288) <266-423> [4.4E-24], phage_term_2: phage terminase, large subunit, PBSX family (TIGR01547) <25-426> [7.2E-77]
STR01_03	A118_put_portal: phage portal protein, putative, A118 family (TIGR01542), Phage portal protein, SPP1 Gp6-like (PF05133), PIRSF011911 (PIRSF011911)	A118_put_portal: phage portal protein, putative, A118 family (TIGR01542) <17-496> [7.5E-198], Phage portal protein, SPP1 Gp6-like (PF05133) <29-492> [1.1E-79], PIRSF011911 (PIRSF011911) <1-511> [6.7E-241]
STR01_04	Phage minor capsid protein 2 (PF06152), Coil (Coil)	Phage minor capsid protein 2 (PF06152) <11-365> [1.4E-90], Coil (Coil) <314-334> [n/a]
STR01_05	consensus disorder prediction (mobidb-lite), Coil (Coil), G3DSA:1.20.5.990 (G3DSA:1.20.5.990), Phage minor structural protein GP20 (PF06810)	consensus disorder prediction (mobidb-lite) <153-177> [n/a], Coil (Coil) <36-94> [n/a], G3DSA:1.20.5.990 (G3DSA:1.20.5.990) <33-114> [8.4E-4], Phage minor structural protein GP20 (PF06810) <16-160> [3.9E-35]
STR01_07	consensus disorder prediction (mobidb-lite)	consensus disorder prediction (mobidb-lite) <57-78> [n/a]
STR01_08	G3DSA:1.10.3230.10 (G3DSA:1.10.3230.10)	G3DSA:1.10.3230.10 (G3DSA:1.10.3230.10) <6-117> [2.6E-6]
STR01_09	Minor capsid protein (PF10665)	Minor capsid protein (PF10665) <4-107> [1.5E-25]
STR01_10	Minor capsid protein (PF11114)	Minor capsid protein (PF11114) <10-116> [2.7E-32]
STR01_11	Minor capsid protein from bacteriophage (PF12691)	Minor capsid protein from bacteriophage (PF12691) <6-132> [1.6E-37]
STR01_12	consensus disorder prediction (mobidb-lite), consensus disorder prediction (mobidb-lite)	consensus disorder prediction (mobidb-lite) <1-27> [n/a], consensus disorder prediction (mobidb-lite) <40-59> [n/a]
STR01_14	consensus disorder prediction (mobidb-lite), Bacteriophage Gp15 protein (PF06854)	consensus disorder prediction (mobidb-lite) <171-194> [n/a], Bacteriophage Gp15 protein (PF06854) <10-191> [7.9E-41]
STR01_15	G3DSA:1.10.287.950 (G3DSA:1.10.287.950), G3DSA:1.10.287.700 (G3DSA:1.10.287.700), G3DSA:1.20.1250.20 (G3DSA:1.20.1250.20), tape_meas_nterm: tape measure domain (TIGR02675), G3DSA:1.20.120.570 (G3DSA:1.20.120.570), G3DSA:1.20.1480.30 (G3DSA:1.20.1480.30)	G3DSA:1.10.287.950 (G3DSA:1.10.287.950) <16-183> [0.035], G3DSA:1.10.287.700 (G3DSA:1.10.287.700) <277-389> [4.6E-6], G3DSA:1.20.1250.20 (G3DSA:1.20.1250.20) <390-681> [2.8E-6], tape_meas_nterm: tape measure domain (TIGR02675) <143-221> [6.8E-22], G3DSA:1.20.120.570 (G3DSA:1.20.120.570) <753-909> [0.15], G3DSA:1.20.1480.30 (G3DSA:1.20.1480.30) <932-1080> [0.12]
STR01_16	phi3626_gp14_N: putative phage tail component, N-terminal domain (TIGR01633), Phage tail protein (PF05709)	phi3626_gp14_N: putative phage tail component, N-terminal domain (TIGR01633) <5-128> [2.0E-35], Phage tail protein (PF05709) <18-500> [1.4E-43]
STR01_17	put_anti_recept: phage minor structural protein, N-terminal region (TIGR01665), Prophage endopeptidase tail (PF06605)	put_anti_recept: phage minor structural protein, N-terminal region (TIGR01665) <59-251> [1.2E-9], Prophage endopeptidase tail (PF06605) <41-386> [1.9E-18]
STR01_18	PTHR24637 (PTHR24637), SSF88874 (SSF88874), Siphovirus protein of unknown function (DUF859) (PF05895)	PTHR24637 (PTHR24637) <383-618> [2.9E-13], SSF88874 (SSF88874) <493-618> [2.62E-5], Siphovirus protein of unknown function (DUF859) (PF05895) <1-549> [1.1E-219]
STR01_19	Protein of unknown function (DUF1366) (PF07104), Coil (Coil)	Protein of unknown function (DUF1366) (PF07104) <23-134> [8.6E-21], Coil (Coil) <89-109> [n/a]
STR01_21	holin_tox_secr: toxin secretion/phage lysis holin (TIGR01593), Bacteriophage holin family (PF05105)	holin_tox_secr: toxin secretion/phage lysis holin (TIGR01593) <20-125> [1.0E-21], Bacteriophage holin family (PF05105) <23-121> [2.9E-23]
STR01_22	Bacteriophage holin of superfamily 6 (Holin_LLH) (PF09682), holin_LLH: phage holin, LL-H family (TIGR01673)	Bacteriophage holin of superfamily 6 (Holin_LLH) (PF09682) <6-105> [1.5E-28], holin_LLH: phage holin, LL-H family (TIGR01673) <8-105> [1.2E-11]
STR01_23	G3DSA:1.10.530.10 (G3DSA:1.10.530.10), Mannosyl-glycoprotein endo-beta-N-acetylglucosaminidase (PF01832), SSF54001 (SSF54001), Bacteriophage peptidoglycan hydrolase (PF05382), CW_7 repeat (PF08230), CW_7 repeat (PF08230), SM00047 (SM00047), G3DSA:3.90.1720.10 (G3DSA:3.90.1720.10), consensus disorder prediction (mobidb-lite), SM01095 (SM01095), SM01095 (SM01095)	G3DSA:1.10.530.10 (G3DSA:1.10.530.10) <292-435> [2.8E-9], Mannosyl-glycoprotein endo-beta-N-acetylglucosaminidase (PF01832) <300-393> [3.1E-6], SSF54001 (SSF54001) <20-139> [3.14E-10], Bacteriophage peptidoglycan hydrolase (PF05382) <5-145> [9.3E-69], CW_7 repeat (PF08230) <199-235> [1.0E-15], CW_7 repeat (PF08230) <155-183> [4.8E-7], SM00047 (SM00047) <284-421> [6.4E-5], G3DSA:3.90.1720.10 (G3DS…
STR01_25	Recombinase zinc beta ribbon domain (PF13408), Recombinase (PF07508), SSF53041 (SSF53041), Resolvase, N terminal domain (PF00239), Coil (Coil), Coil (Coil), SR_ResInv (cd03768), G3DSA:3.40.50.1390 (G3DSA:3.40.50.1390), PTHR30461:SF3 (PTHR30461:SF3), G3DSA:1.20.5.40 (G3DSA:1.20.5.40), DNA-binding recombinase domain profile. (PS51737), SM00857 (SM00857), Resolvase/invertase-type recombinase catalyt…	Recombinase zinc beta ribbon domain (PF13408) <281-352> [1.4E-9], Recombinase (PF07508) <178-263> [3.8E-21], SSF53041 (SSF53041) <3-152> [2.49E-37], Resolvase, N terminal domain (PF00239) <4-152> [2.2E-38], Coil (Coil) <402-422> [n/a], Coil (Coil) <374-394> [n/a], SR_ResInv (cd03768) <4-143> [1.55919E-39], G3DSA:3.40.50.1390 (G3DSA:3.40.50.1390) <1-123> [3.7E-40], PTHR30461:SF3 (PTHR30461:SF3) <1…
STR01_26	Coil (Coil), Coil (Coil)	Coil (Coil) <154-174> [n/a], Coil (Coil) <83-103> [n/a]
STR01_29	IrrE N-terminal-like domain (PF06114), G3DSA:3.40.390.10 (G3DSA:3.40.390.10)	IrrE N-terminal-like domain (PF06114) <10-87> [1.1E-10], G3DSA:3.40.390.10 (G3DSA:3.40.390.10) <2-106> [8.1E-4]
STR01_30	Cro/C1-type HTH domain profile. (PS50943), G3DSA:1.10.260.40 (G3DSA:1.10.260.40), HTH_XRE (cd00093), SSF47413 (SSF47413), Helix-turn-helix (PF01381), SM00530 (SM00530)	Cro/C1-type HTH domain profile. (PS50943) <11-65> [10.923], G3DSA:1.10.260.40 (G3DSA:1.10.260.40) <7-111> [4.9E-10], HTH_XRE (cd00093) <14-65> [4.66511E-7], SSF47413 (SSF47413) <3-72> [1.49E-8], Helix-turn-helix (PF01381) <14-63> [2.9E-5], SM00530 (SM00530) <10-65> [1.3E-4]
STR01_31	SM00530 (SM00530), HTH_XRE (cd00093), SSF47413 (SSF47413), G3DSA:1.10.3100.10 (G3DSA:1.10.3100.10), Cro/C1-type HTH domain profile. (PS50943), Helix-turn-helix (PF01381)	SM00530 (SM00530) <7-63> [8.3E-8], HTH_XRE (cd00093) <7-63> [1.47068E-10], SSF47413 (SSF47413) <6-65> [3.75E-10], G3DSA:1.10.3100.10 (G3DSA:1.10.3100.10) <5-68> [3.4E-11], Cro/C1-type HTH domain profile. (PS50943) <8-63> [12.136], Helix-turn-helix (PF01381) <8-62> [5.4E-10]
STR01_32	G3DSA:1.10.10.10 (G3DSA:1.10.10.10)	G3DSA:1.10.10.10 (G3DSA:1.10.10.10) <37-83> [9.7E-5]
STR01_34	HTH_XRE (cd00093), G3DSA:1.10.3100.10 (G3DSA:1.10.3100.10), Cro/C1-type HTH domain profile. (PS50943), SM00530 (SM00530), Helix-turn-helix (PF01381), SSF47413 (SSF47413), PTHR10245 (PTHR10245)	HTH_XRE (cd00093) <1-57> [5.2506E-16], G3DSA:1.10.3100.10 (G3DSA:1.10.3100.10) <1-103> [3.6E-22], Cro/C1-type HTH domain profile. (PS50943) <4-57> [16.38], SM00530 (SM00530) <3-57> [7.5E-15], Helix-turn-helix (PF01381) <4-57> [2.6E-15], SSF47413 (SSF47413) <2-64> [1.39E-15], PTHR10245 (PTHR10245) <2-60> [3.6E-12]
STR01_35	Siphovirus Gp157 (PF05565), Coil (Coil)	Siphovirus Gp157 (PF05565) <4-160> [1.7E-39], Coil (Coil) <48-82> [n/a]
STR01_36	AAA domain (PF13479), G3DSA:3.40.50.300 (G3DSA:3.40.50.300), phage_P_loop: phage nucleotide-binding protein (TIGR01618), SSF52540 (SSF52540), SSF52540 (SSF52540)	AAA domain (PF13479) <16-211> [2.5E-31], G3DSA:3.40.50.300 (G3DSA:3.40.50.300) <3-187> [2.7E-7], phage_P_loop: phage nucleotide-binding protein (TIGR01618) <2-226> [3.1E-105], SSF52540 (SSF52540) <14-95> [6.68E-9], SSF52540 (SSF52540) <122-148> [6.68E-9]
STR01_37	G3DSA:3.40.50.300 (G3DSA:3.40.50.300), Coil (Coil), Type III restriction enzyme, res subunit (PF04851), Superfamilies 1 and 2 helicase C-terminal domain profile. (PS51194), Superfamilies 1 and 2 helicase ATP-binding type-1 domain profile. (PS51192), Helicase conserved C-terminal domain (PF00271), SSF52540 (SSF52540), HELICc (cd00079), PTHR30195 (PTHR30195), SM00490 (SM00490), DEXDc (cd00046), G3D…	G3DSA:3.40.50.300 (G3DSA:3.40.50.300) <1-106> [7.2E-11], Coil (Coil) <343-363> [n/a], Type III restriction enzyme, res subunit (PF04851) <55-96> [4.7E-9], Superfamilies 1 and 2 helicase C-terminal domain profile. (PS51194) <164-322> [13.417], Superfamilies 1 and 2 helicase ATP-binding type-1 domain profile. (PS51192) <1-113> [10.597], Helicase conserved C-terminal domain (PF00271) <170-265> [6.3E…
STR01_38	Protein of unknown function (DUF669) (PF05037)	Protein of unknown function (DUF669) (PF05037) <2-129> [6.7E-20]
STR01_39	Prim_Pol (cd04859), Primase C terminal 1 (PriCT-1) (PF08708), SSF56747 (SSF56747), SM00943 (SM00943), Bifunctional DNA primase/polymerase, N-terminal (PF09250), SM00942 (SM00942)	Prim_Pol (cd04859) <16-167> [9.44394E-40], Primase C terminal 1 (PriCT-1) (PF08708) <205-264> [1.4E-9], SSF56747 (SSF56747) <2-188> [1.57E-54], SM00943 (SM00943) <8-165> [3.3E-45], Bifunctional DNA primase/polymerase, N-terminal (PF09250) <9-162> [6.0E-26], SM00942 (SM00942) <200-265> [1.1E-21]
STR01_40	primase_Cterm: phage/plasmid primase, P4 family, C-terminal domain (TIGR01613), SM00885 (SM00885), PTHR35372 (PTHR35372), Superfamily 3 helicase of DNA viruses domain profile. (PS51206), SSF52540 (SSF52540), Poxvirus D5 protein-like (PF03288), G3DSA:3.40.50.300 (G3DSA:3.40.50.300)	primase_Cterm: phage/plasmid primase, P4 family, C-terminal domain (TIGR01613) <134-436> [8.1E-104], SM00885 (SM00885) <55-183> [1.8E-8], PTHR35372 (PTHR35372) <107-442> [3.3E-23], Superfamily 3 helicase of DNA viruses domain profile. (PS51206) <193-348> [22.082], SSF52540 (SSF52540) <172-371> [3.19E-27], Poxvirus D5 protein-like (PF03288) <389-473> [1.2E-19], G3DSA:3.40.50.300 (G3DSA:3.40.50.300…
STR01_41	SM00990 (SM00990), VRR-NUC domain (PF08774)	SM00990 (SM00990) <2-95> [1.5E-20], VRR-NUC domain (PF08774) <24-94> [2.2E-9]
STR01_44	Coil (Coil), Protein of unknwon function (DUF3310) (PF11753)	Coil (Coil) <73-94> [n/a], Protein of unknwon function (DUF3310) (PF11753) <24-84> [5.1E-19]
STR01_46	consensus disorder prediction (mobidb-lite), phage_TIGR01671: phage conserved hypothetical protein TIGR01671 (TIGR01671), G3DSA:3.30.1490.160 (G3DSA:3.30.1490.160), YopX protein (PF09643), SSF159006 (SSF159006)	consensus disorder prediction (mobidb-lite) <68-93> [n/a], phage_TIGR01671: phage conserved hypothetical protein TIGR01671 (TIGR01671) <2-71> [1.1E-27], G3DSA:3.30.1490.160 (G3DSA:3.30.1490.160) <3-62> [5.1E-4], YopX protein (PF09643) <4-71> [1.2E-10], SSF159006 (SSF159006) <1-71> [1.05E-13]
STR01_48	Protein of unknown function (DUF1372) (PF07116)	Protein of unknown function (DUF1372) (PF07116) <43-108> [7.1E-27]
STR01_50	Coil (Coil)	Coil (Coil) <7-27> [n/a]
STR01_51	SSF103084 (SSF103084), G3DSA:3.30.1330.70 (G3DSA:3.30.1330.70)	SSF103084 (SSF103084) <1-131> [1.31E-20], G3DSA:3.30.1330.70 (G3DSA:3.30.1330.70) <1-136> [9.5E-14]
STR01_53	Domain of unknown function (DUF4417) (PF14386)	Domain of unknown function (DUF4417) (PF14386) <25-199> [3.4E-65]
STR01_54	consensus disorder prediction (mobidb-lite)	consensus disorder prediction (mobidb-lite) <78-102> [n/a]
STR03_02	HNH endonuclease (PF01844), SM00507 (SM00507), HNHc (cd00085), G3DSA:3.40.1800.10 (G3DSA:3.40.1800.10)	HNH endonuclease (PF01844) <40-90> [2.1E-14], SM00507 (SM00507) <27-85> [0.0018], HNHc (cd00085) <26-88> [3.01754E-4], G3DSA:3.40.1800.10 (G3DSA:3.40.1800.10) <19-101> [1.2E-11]
STR03_03	G3DSA:1.10.10.60 (G3DSA:1.10.10.60), Coil (Coil)	G3DSA:1.10.10.60 (G3DSA:1.10.10.60) <1-26> [2.3E-6], Coil (Coil) <84-104> [n/a]
STR03_04	PTHR41287 (PTHR41287), G3DSA:3.40.50.300 (G3DSA:3.40.50.300), Phage Terminase (PF03354)	PTHR41287 (PTHR41287) <6-555> [1.1E-77], G3DSA:3.40.50.300 (G3DSA:3.40.50.300) <104-368> [8.4E-4], Phage Terminase (PF03354) <107-555> [8.3E-60]
STR03_05	Phage portal protein (PF04860)	Phage portal protein (PF04860) <47-351> [2.0E-23]
STR03_06	proheadase_HK97: phage prohead protease, HK97 family (TIGR01543), Caudovirus prohead serine protease (PF04586), SSF50789 (SSF50789), G3DSA:3.20.16.10 (G3DSA:3.20.16.10)	proheadase_HK97: phage prohead protease, HK97 family (TIGR01543) <21-154> [6.4E-32], Caudovirus prohead serine protease (PF04586) <7-162> [2.1E-41], SSF50789 (SSF50789) <24-169> [5.63E-8], G3DSA:3.20.16.10 (G3DSA:3.20.16.10) <15-179> [4.1E-35]
STR03_07	SSF56563 (SSF56563), Phage capsid family (PF05065), Coil (Coil), Coil (Coil), G3DSA:3.30.2400.10 (G3DSA:3.30.2400.10), Coil (Coil)	SSF56563 (SSF56563) <134-418> [9.94E-31], Phage capsid family (PF05065) <149-409> [2.0E-15], Coil (Coil) <5-32> [n/a], Coil (Coil) <43-91> [n/a], G3DSA:3.30.2400.10 (G3DSA:3.30.2400.10) <159-381> [4.4E-6], Coil (Coil) <254-274> [n/a]
STR03_09	Phage head-tail joining protein (PF05521)	Phage head-tail joining protein (PF05521) <20-95> [8.9E-5]
STR03_14	Coil (Coil), tape_meas_TP901: phage tail tape measure protein, TP901 family, core region (TIGR01760), G3DSA:1.20.5.1230 (G3DSA:1.20.5.1230), G3DSA:1.20.5.1230 (G3DSA:1.20.5.1230), Phage-related minor tail protein (PF10145)	Coil (Coil) <129-153> [n/a], tape_meas_TP901: phage tail tape measure protein, TP901 family, core region (TIGR01760) <259-584> [9.8E-16], G3DSA:1.20.5.1230 (G3DSA:1.20.5.1230) <685-780> [2.6E-18], G3DSA:1.20.5.1230 (G3DSA:1.20.5.1230) <424-684> [1.4E-14], Phage-related minor tail protein (PF10145) <298-472> [8.0E-11]
STR03_16	Coil (Coil), gp58-like protein (PF07902), Coil (Coil), put_anti_recept: phage minor structural protein, N-terminal region (TIGR01665)	Coil (Coil) <412-439> [n/a], gp58-like protein (PF07902) <895-1147> [2.9E-17], Coil (Coil) <462-482> [n/a], put_anti_recept: phage minor structural protein, N-terminal region (TIGR01665) <28-327> [1.5E-34]
STR03_17	Coil (Coil), Coil (Coil)	Coil (Coil) <1-21> [n/a], Coil (Coil) <29-63> [n/a]
STR03_20	Bacteriophage holin of superfamily 6 (Holin_LLH) (PF09682), holin_LLH: phage holin, LL-H family (TIGR01673)	Bacteriophage holin of superfamily 6 (Holin_LLH) (PF09682) <4-105> [6.4E-31], holin_LLH: phage holin, LL-H family (TIGR01673) <1-105> [2.8E-12]
STR03_21	CW_7 repeat (PF08230), CW_7 repeat (PF08230), Bacteriophage peptidoglycan hydrolase (PF05382), G3DSA:1.10.530.10 (G3DSA:1.10.530.10), Mannosyl-glycoprotein endo-beta-N-acetylglucosaminidase (PF01832), SM00047 (SM00047), SM01095 (SM01095), SM01095 (SM01095), SSF54001 (SSF54001), G3DSA:3.90.1720.10 (G3DSA:3.90.1720.10), consensus disorder prediction (mobidb-lite)	CW_7 repeat (PF08230) <153-186> [3.3E-7], CW_7 repeat (PF08230) <197-233> [1.3E-16], Bacteriophage peptidoglycan hydrolase (PF05382) <4-148> [1.9E-75], G3DSA:1.10.530.10 (G3DSA:1.10.530.10) <278-416> [1.1E-9], Mannosyl-glycoprotein endo-beta-N-acetylglucosaminidase (PF01832) <290-377> [3.7E-6], SM00047 (SM00047) <271-408> [1.4E-4], SM01095 (SM01095) <196-234> [2.1E-22], SM01095 (SM01095) <152-190…
STR03_22	consensus disorder prediction (mobidb-lite), G3DSA:3.30.920.30 (G3DSA:3.30.920.30), HicA toxin of bacterial toxin-antitoxin, (PF07927), SSF54786 (SSF54786)	consensus disorder prediction (mobidb-lite) <20-44> [n/a], G3DSA:3.30.920.30 (G3DSA:3.30.920.30) <1-59> [6.9E-18], HicA toxin of bacterial toxin-antitoxin, (PF07927) <4-56> [5.0E-14], SSF54786 (SSF54786) <1-58> [3.53E-13]
STR03_23	G3DSA:3.30.2390.10 (G3DSA:3.30.2390.10), Coil (Coil), SSF143100 (SSF143100), HicB_like antitoxin of bacterial toxin-antitoxin system (PF15919)	G3DSA:3.30.2390.10 (G3DSA:3.30.2390.10) <3-75> [7.3E-14], Coil (Coil) <129-134> [n/a], SSF143100 (SSF143100) <4-67> [1.31E-14], HicB_like antitoxin of bacterial toxin-antitoxin system (PF15919) <6-110> [1.1E-15]
STR03_24	Arm DNA-binding domain (PF14657), G3DSA:1.10.150.130 (G3DSA:1.10.150.130), Phage integrase family (PF00589), PTHR30349:SF55 (PTHR30349:SF55), G3DSA:1.10.443.10 (G3DSA:1.10.443.10), INT_ICEBs1_C_like (cd01189), PTHR30349 (PTHR30349), SSF56349 (SSF56349), Phage integrase, N-terminal SAM-like domain (PF14659)	Arm DNA-binding domain (PF14657) <12-53> [4.4E-14], G3DSA:1.10.150.130 (G3DSA:1.10.150.130) <55-165> [4.8E-14], Phage integrase family (PF00589) <169-338> [1.6E-25], PTHR30349:SF55 (PTHR30349:SF55) <10-347> [1.1E-40], G3DSA:1.10.443.10 (G3DSA:1.10.443.10) <166-352> [1.9E-35], INT_ICEBs1_C_like (cd01189) <191-336> [2.74596E-45], PTHR30349 (PTHR30349) <10-347> [1.1E-40], SSF56349 (SSF56349) <60-339…
STR03_25	Domain of unknown function (DUF4429) (PF14472)	Domain of unknown function (DUF4429) (PF14472) <35-124> [5.2E-8]
STR03_26	IrrE N-terminal-like domain (PF06114)	IrrE N-terminal-like domain (PF06114) <7-110> [7.6E-9]
STR03_27	HTH_XRE (cd00093), Cro/C1-type HTH domain profile. (PS50943), SSF47413 (SSF47413), SM00530 (SM00530), G3DSA:1.10.260.40 (G3DSA:1.10.260.40)	HTH_XRE (cd00093) <6-59> [5.9788E-7], Cro/C1-type HTH domain profile. (PS50943) <8-59> [9.963], SSF47413 (SSF47413) <3-65> [2.4E-7], SM00530 (SM00530) <7-59> [0.0066], G3DSA:1.10.260.40 (G3DSA:1.10.260.40) <2-120> [1.4E-10]
STR03_28	Coil (Coil)	Coil (Coil) <15-38> [n/a]
STR03_30	HTH_XRE (cd00093), G3DSA:1.10.260.40 (G3DSA:1.10.260.40), SSF47413 (SSF47413)	HTH_XRE (cd00093) <10-64> [2.32879E-5], G3DSA:1.10.260.40 (G3DSA:1.10.260.40) <1-68> [4.3E-7], SSF47413 (SSF47413) <7-64> [1.09E-6]
STR03_32	SM00497 (SM00497), HNH endonuclease (PF13392), SSF64496 (SSF64496), HNHc (cd00085), G3DSA:1.10.10.10 (G3DSA:1.10.10.10), NUMOD1 domain (PF07453), SSF54060 (SSF54060), SM00507 (SM00507), NUMOD4 motif (PF07463)	SM00497 (SM00497) <124-176> [2.4E-4], HNH endonuclease (PF13392) <67-110> [5.0E-12], SSF64496 (SSF64496) <111-175> [2.22E-5], HNHc (cd00085) <67-113> [0.00309901], G3DSA:1.10.10.10 (G3DSA:1.10.10.10) <111-176> [1.9E-16], NUMOD1 domain (PF07453) <125-159> [4.3E-9], SSF54060 (SSF54060) <3-115> [1.53E-29], SM00507 (SM00507) <62-110> [4.2E-5], NUMOD4 motif (PF07463) <3-57> [8.8E-18]
STR03_35	PTHR30153 (PTHR30153), DnaB-like helicase C terminal domain (PF03796), G3DSA:1.10.860.10 (G3DSA:1.10.860.10), DnaB: replicative DNA helicase (TIGR00665), DnaB_C (cd00984), SSF52540 (SSF52540), SSF52540 (SSF52540), DnaB-like helicase N terminal domain (PF00772), G3DSA:3.40.50.300 (G3DSA:3.40.50.300), Superfamily 4 helicase domain profile. (PS51199), SSF48024 (SSF48024)	PTHR30153 (PTHR30153) <3-442> [4.9E-172], DnaB-like helicase C terminal domain (PF03796) <182-438> [2.6E-112], G3DSA:1.10.860.10 (G3DSA:1.10.860.10) <1-148> [4.0E-44], DnaB: replicative DNA helicase (TIGR00665) <7-441> [2.2E-168], DnaB_C (cd00984) <188-432> [4.3715E-126], SSF52540 (SSF52540) <180-251> [4.43E-50], SSF52540 (SSF52540) <278-432> [4.43E-50], DnaB-like helicase N terminal domain (PF00…
STR03_37	phg_TIGR02220: phage conserved hypothetical protein, C-terminal domain (TIGR02220), Conserved phage C-terminus (Phg_2220_C) (PF09524)	phg_TIGR02220: phage conserved hypothetical protein, C-terminal domain (TIGR02220) <158-233> [4.5E-36], Conserved phage C-terminus (Phg_2220_C) (PF09524) <161-232> [3.9E-30]
STR03_38	G3DSA:3.40.50.300 (G3DSA:3.40.50.300), PTHR30050:SF4 (PTHR30050:SF4), SSF52540 (SSF52540), PTHR30050 (PTHR30050), AAA (cd00009), IstB-like ATP binding protein (PF01695)	G3DSA:3.40.50.300 (G3DSA:3.40.50.300) <71-244> [2.0E-12], PTHR30050:SF4 (PTHR30050:SF4) <62-255> [3.5E-22], SSF52540 (SSF52540) <74-233> [6.74E-13], PTHR30050 (PTHR30050) <62-255> [3.5E-22], AAA (cd00009) <105-240> [3.23395E-8], IstB-like ATP binding protein (PF01695) <91-253> [5.9E-13]
STR03_40	NTP-PPase_u3 (cd11540), G3DSA:1.10.287.1080 (G3DSA:1.10.287.1080), SSF101386 (SSF101386)	NTP-PPase_u3 (cd11540) <6-69> [2.10107E-21], G3DSA:1.10.287.1080 (G3DSA:1.10.287.1080) <1-82> [1.8E-5], SSF101386 (SSF101386) <7-68> [3.71E-6]
STR03_41	Protein of unknown function (DUF1372) (PF07116)	Protein of unknown function (DUF1372) (PF07116) <1-106> [9.7E-45]
STR03_42	Protein of unknwon function (DUF3310) (PF11753), SM01095 (SM01095), Coil (Coil), CW_7 repeat (PF08230)	Protein of unknwon function (DUF3310) (PF11753) <69-129> [2.7E-18], SM01095 (SM01095) <16-54> [1.0E-10], Coil (Coil) <118-139> [n/a], CW_7 repeat (PF08230) <18-52> [1.4E-12]
STR03_44	PTHR10302:SF0 (PTHR10302:SF0), SSB_OBF (cd04496), ssb: single-stranded DNA-binding protein (TIGR00621), Single-strand binding protein family (PF00436), G3DSA:2.40.50.140 (G3DSA:2.40.50.140), SSF50249 (SSF50249), PIRSF002070 (PIRSF002070), PTHR10302 (PTHR10302), Single-stranded DNA-binding protein. (MF_00984), Single-strand binding (SSB) domain profile. (PS50935), consensus disorder prediction (mo…	PTHR10302:SF0 (PTHR10302:SF0) <1-138> [1.0E-32], SSB_OBF (cd04496) <5-103> [2.35641E-41], ssb: single-stranded DNA-binding protein (TIGR00621) <1-114> [3.0E-36], Single-strand binding protein family (PF00436) <2-103> [1.3E-34], G3DSA:2.40.50.140 (G3DSA:2.40.50.140) <1-111> [8.6E-40], SSF50249 (SSF50249) <1-138> [7.59E-50], PIRSF002070 (PIRSF002070) <1-134> [4.2E-35], PTHR10302 (PTHR10302) <1-138>…
STR03_45	Coil (Coil)	Coil (Coil) <28-55> [n/a]
STR03_46	SM00530 (SM00530), G3DSA:1.10.260.40 (G3DSA:1.10.260.40), HTH_XRE (cd00093), Helix-turn-helix (PF01381), Cro/C1-type HTH domain profile. (PS50943), SSF47413 (SSF47413)	SM00530 (SM00530) <4-58> [1.1E-9], G3DSA:1.10.260.40 (G3DSA:1.10.260.40) <1-110> [1.8E-15], HTH_XRE (cd00093) <4-58> [6.46848E-12], Helix-turn-helix (PF01381) <5-58> [4.5E-12], Cro/C1-type HTH domain profile. (PS50943) <5-58> [12.86], SSF47413 (SSF47413) <4-65> [1.27E-12]
STR03_48	INT_C_like_3 (cd01192), PTHR30349 (PTHR30349), SSF56349 (SSF56349), Phage integrase family (PF00589), PTHR30349:SF53 (PTHR30349:SF53), G3DSA:1.10.443.10 (G3DSA:1.10.443.10)	INT_C_like_3 (cd01192) <2-173> [2.06393E-66], PTHR30349 (PTHR30349) <1-172> [1.2E-33], SSF56349 (SSF56349) <8-176> [9.12E-35], Phage integrase family (PF00589) <10-166> [1.6E-22], PTHR30349:SF53 (PTHR30349:SF53) <1-172> [1.2E-33], G3DSA:1.10.443.10 (G3DSA:1.10.443.10) <5-170> [4.7E-31]
STR01_06	-	-
STR01_13	-	-
STR01_20	-	-
STR01_24	-	-
STR01_27	-	-
STR01_28	-	-
STR01_33	-	-
STR01_42	-	-
STR01_43	-	-
STR01_45	-	-
STR01_47	-	-
STR01_49	-	-
STR01_52	-	-
STR03_15	-	-
STR03_12	-	-
STR03_36	-	-
STR03_29	-	-
STR03_13	-	-
STR03_47	-	-
STR03_19	-	-
STR03_10	-	-
STR03_11	-	-
STR03_31	-	-
STR03_18	-	-
STR03_08	-	-
STR03_01	-	-
STR03_33	-	-
STR03_39	-	-
STR03_34	-	-
STR03_43	-	-
