# Supplementary material for: Two novel temperate bacteriophages infecting Streptococcus pyogenes: Their genomes, morphology and stability
Source: PLoS One. 2018 Oct 19;13(10):e0205995. doi: 10.1371/journal.pone.0205995 (PMC6195288; doi:10.1371/journal.pone.0205995)
Supplement: S3 Table — Results of host range experiment. Lysis was checked after incubation of bacterial strain with bacteriophage on agar plates. Susceptibility was determined in comparison of samples with agar plate with resistant bacterial strain and plate with phage host without added phage. (XLSX) [file pone.0205995.s003.xlsx]

## Sheet: Arkusz1
GAS	Str01	Str03	GBS	Str01	Str03
A1	-	-	B1	-	-
A2	-	+	B2	-	-
A3	-	-	B3	-	-
A4	-	+	B4	-	-
A5	-	-	B5	-	-
A6	-	++	B6	-	-
A7	-	+++	B7	-	-
A8	-	-	B8	+	-
A9	-	-	B9	-	-
A10	+++	+++	B10	-	-
A11	-	-	B11	-	-
A12	++	+++	B12	-	-
A13	-	++	B13	-	-
A14	-	+++	B14	-	-
A15	-	-	B15	-	-
A16	-	++	B16	-	-
A17	-	++	B17	-	-
A18	-	+++	B18	-	-
A19	+	++	B19	-	-
A20	-	-	B20	-	-
A21	-	-	B21	-	-
A22	-	-	B22	-	-
A23	+++	+++	B23	-	-
A24	-	++	B24	-	-
A25	-	+++	B25	-	-
A26	++	+++	B26	-	-
A27	-	+++	B27	-	-
A28	-	+++	B28	-	-
A29	-	-	B29	-	-
A30	-	-	B30	-	-
A31	-	-	B31	-	-
A32	-	-	B32	-	-
A33	-	-	B33	-	-
A34	-	++	B34	-	-
A35	-	-
A36	-	-
A37	-	-
