# Supplementary material for: Two novel temperate bacteriophages infecting Streptococcus pyogenes: Their genomes, morphology and stability
Source: PLoS One. 2018 Oct 19;13(10):e0205995. doi: 10.1371/journal.pone.0205995 (PMC6195288; doi:10.1371/journal.pone.0205995)
Supplement: S4 Table — EM photographs with scale bars were measured. Only undamaged virion particles filled with DNA were measured. (XLSX) [file pone.0205995.s004.xlsx]

## Sheet: Arkusz1
	Str01			Str03
[nm]	tail length [nm]	head width [nm]	head height [nm]	tail length [nm]	head width [nm]	head height [nm]
1	172	59.5	65.9	166	64.3	63.5
2	201	64.1	66.9	159	60.9	60.3
3	185	63.4	66.3	161	63.3	62.4
Mean	186	62.3	66.4	162	62.8	62.1
SD	15	2.5	0.5	3.5	1.7	1.6
