# Supplementary material for: Two novel temperate bacteriophages infecting Streptococcus pyogenes: Their genomes, morphology and stability
Source: PLoS One. 2018 Oct 19;13(10):e0205995. doi: 10.1371/journal.pone.0205995 (PMC6195288; doi:10.1371/journal.pone.0205995)
Supplement: S1 File — (PHY) [file pone.0205995.s007.phy]

 5 41264
Str03_recircularized_Copy ------------------------------------------------------------------------------------------------------------------------------------------------------------------------------------------------------------------------------------------------------------------------------------------------------------------------------------------------------------------------------------------------------------------------------------------------------------------------------------------------------------------------------------------------------------------------------------------------------------------------------------------------------------------------------------------------------------------------------------------------------------------------------------------------------------------------------------------------------------------------------------------------------------------------------------------------------------------------------------------------------------------------------------------------------------------------------------------------------------------------------------------------------------------------------------------------------------------------------------------------------------------------------------------------------------------------------------------------------------------------------------------------------------------------------------------------------------------------------------------------------------------------------------------------------------------------------------------------------------------------------------------------------------------------------------------------------------------------------------------------------------------------------------------------------------------------------------------------------------------------------------------------------------------------------------------------------------------------------------------------------------------------------------------------------------------------------------------------------------------------------------------------------------------------------------------------------------------------------------------------------------------------------------------------------------------------------------------------------------------------------------------------------------------------------------------------------------------------------------------------AACCTTGGTTTATCAA-GGTTTTTGGTTGTTTCGCCCCAAATTCGCCCCAAATTATGCGACTAAAAAAATATTTTTGATTTTCTCAAAATTTCTCTCAGCCAGTGCTTCCATCTGATGTGTATAAACTTTCAGAGTAATATCTGGACTTTCATGTCCAAGGAGCTTAGAAATTGTCACAATGTCAACCCCGTTCAAAATCAAAAACGAAGCGTATGTGTGCCGTAATGAGTGATTTCTGACTTTCCTACCCACAATTTTCTTAATCAGTTTATTGCAAGCTGAATTAGATACACCAAAGCACACTCTATTCTTGATATTAGCTTGCCAATGATTTTTCTTATATTCTCGAAGAATATCTATTGTATTTGAATCAATTGGAACTTTTCTTTTTGATGACTCATTCTTCAGATCTGCAAAATCTTGAGTATTCGAGTAATCAAAACTCTTGTTTATATCCAAAATGCCATTTTTGAAGTCTATATCGCTCCAGGTTAGCCCCATAGCCTCAGAAAAACGCAGTCCTGTGACTGCAAGAAGGTAAAGAGTGAAATAGGATACATATTGGATGTTCTCTCTTGTAAGGGCCAAGAGAGCCTTATATTCGCGCTCCTCTAAAAAATCTTCCTCTTCATTTTTGGGCTCTACCTGAGATTTCACTTTTGCACCTTCTGCAAAATTAAAGGTAACAACCTGTTCCCTTACAGCAACTTTCATAGCCCCTTTTATTTGATAGTGAAATTTCTCAAGAGTTTCTTGGGCATATTTCTCGCCAAACTCATTCAACTTTTTTTGGTAGTAAAGCGGTGTAATATCTTTGACCTTCAACTCTTGGAAATAGTTCTTGATGTGCTTAAAGTTTTTTGAATAGGTTTCCCAAGTCTTATCTTTTACATACGGACGCTTATAGACTTCTGACCAGGTCTTGACAAAGTCATATAGAGTTACTTCGTCATTTGTCAAGATGTTTTGGGTCAATTTCTTTTCAATTTCGATTGCTGCCGCCTGAGCAAGCTTCTTGGTCTTAAAACCACCTTTCTCTTTCCGTTTATATTTTCCATCTATGGTTTTGTAGGAAATGCGGTATTCCCACAGCCCGTTCTCTCTTTTTCGATATGATGCCATTTGTTTTTTTACCTCATTTCTGATAAAATGAGTACAA-GAAAAGACTTGCCAGATTGGCAACTTTTCTTATAC---GATTCGCCTTACGCTCGGACCGTCCAAAGTTGAGCGTAGGGCTTTTTATTTATTTCTGAACCTTATTTTTTAATGCGGTTTCTATTGCTATCTTCAATTCTAAGATGGCTTGTTTATCTTCTTTGACAAAAGTGACTGTATTCTCATCCTTAACAGCATCAAAGACACCACCTTTAGTATCTGCTGATCCAGGATATACCAATTGTAAATATCCAACCGTTGCCCCTGGCTCTTTTAATTGATATGCAGTTATTGCTGATAACAAAATTGATTTTTCGCCATCAAGTCCATGTAGAAGCATATTTGACATGTTGCTTTTTCTTGCAATTCTGATAAAGTAGTCATCTATTCTTACTATCGTCTTTGATTTCTTAAACTCAAAAACTCGCTCGTTTGGCTCAGCTGTAAAAATTTCTACTTCAGGTTCTTTGTCTTTGCCACCAAATAATGCCATAACAACTATCTTCCCACCCTGCTTTTATTCGTGATTCAGGGGAGCACGTATTTTATCCAACTAAATTCAAATACTCTTCCTTGATCATAGCCT--CATCAGCTATGGTCTTTAATTTGTACTTTTCCATAAAGACCAGGTAATTGAATTGA----------GTGTGGTCCT-------------------------------------------------------CAGCGATTTCCAATTCTTCCTTCAAAAGATGGTGGATCATA-------------TTCCTATTTGCGTCGAGTTCACATCTCTC---------------------------------------------------------------------------------------------TCTAAAAAGCTGATACTGATATGGAAAGTGATTTTTATGCTGTAACTCATGTAG--GGCGACTTGTTTTTGTTCTTGCTCAGACAGATTCACATCAAC---------------------------------------------------------------CCCTAAGACCTTGGTTATTGGATTGTAA------AATCCCGAACTATGCCAGTCGCTGGCATCG-------------------AACAGGCACAATTCCACTCCAAACTCTTTACAG---------AGTTGGTCTAGTTTCATAGGCAATCAATCCTTTTGTTTATTTTTGAAGT---------GTGCAGACAGGACTGCTGTAATAAAATCTATATCATCTTCATCAAGTGGCTTACCATCAAACAGCATGGTATGGG----------CAGCTGCTTCTCTCAGATCCACAA------------------------------------------------------------------------------CTTGACCGTCAATGATAGCTGTCTC---ATCGCTGGCAATTCGTGGATTATCTGTTAGACCTAGTAGGTAATCTAGTGAGACATTAAAATACTGTGCAATTTCCT---TTGGTTTACCCATCTTAGAATTTTCATTCAAGCTATACAGAGAATTACGACTGTAGCCAAGTGTATCTTCTAAGTCATTAAGAGACATTCCCTTTTTATTACTGAGTTCACGTATCCTATCAATTAAAACAGAC----ATATCGTATCCTTTCTAAGGCATACGAAAAAAATATTTTAAAACTAGATATAAAATTCTTGACAAAAATTAAAACTAGGTTTAAAATAATATTCGTAAGCTAAAGAGTTAGCGAACAAGACAACTAAAAAATAAAGCCTAATAAAACTGATTGGCGTCTGCTTTCTTTAGGTCAAACCTTA--CTTTTAGTAGGTCTTTTCTCTATGCTCTTATTCTAAAACTAGATTTAAAAAAAGTCAAGAGATTAGCTAACTTTTTAGTTAATAATTTAAAAAGGAGGGTAGATGAATGGGAATCGGTTCAATGACAGTGACAGTTAAAGTTACTAACATGGATAAATTTATTGAACTTAGTAAAGAGTTCAATAAAAAAGCCCGCGAGCTAGAAGAACTAGCTCACGAACTGAAGTCATTTGATTTTGAAGGCGAAGTTGTATCAACTGATAGCAACTAGCTCAAATGATTCATCATCTGAAAAAAGATAAACAGGGTATTCTTCTTTAGTTGCAAAATTGAAGAAATCATATCCAAAATTATCTTTTTTGATGTGGGAATTTTTTTCGGAGAGAGAGTCAAGATTGACCTGAGATAGTAGCTTAAAGATTTGCACACGAGCTTGTTCAGCATCGTTAACTCTTTGCAAGGCTCTCAAGTGCTCTTCGCTAGGGAAAGCTGCTATCAAATCAGCTCTGTCATCTATGTAAGTTCTAGTGTCATCAAGATAGCCATATTTTAGATTATAGTCTACAAATGACCGCTGTTCATATTCTTGATAGGTTTCAAAGCTGACAAGGTTACCTTTGTAACGATAGACGAGAACGTCATCTTGTAACTCTTCTTCGAAATTTGTGATGCCAATTAGAAATTTATGGCATGCCTCTATGATACGAATTTGATTCAAATTCATGGCTTGACCTCCTTTCATAAAAGATTTCAAGTCAATTATACCAAACTAGAAAGGAAAAATATGAGTCAACAACAGAAAAAATGGATTCAGCTAGTGAAAGATAAGCTGAATGAAGAGCAAATGACACAGACACATCTAGCCCGTGCTTGTGGAGTCGCAAAAGCGACAATCTCAGAGCTACTAAAATACGGAAAAGGTAGTGTCCGTCTGAAAAATAAAGTCTCAGACATTCTTCACATTGATGAAAGCTGGACGGACTTGGAGGAAGATTGATG---------------------------------------------------------------------------------------------------CCGATAACAAGAGAAATGACAATCACTGAAATCAATGTTCTCAATGCTATCAAGAATAGCGCTACTTATGATCT------------------------------------------------------------------TCCGATTCAAGCCAGAGAGCTAAGGCAGCAGCT------------------------------------------AGGACTTAGCAAACGATCACTTGAAGCAGTCATTG------------------AGAACCTGAGAG------------------------------------TGATTTACAAGCAACCAATCGTTGCCA--------------------------------------------------------AAAAAAAACAGCCTAGCGGATACT------ATCTTCCAAGAAATGAAGAAGAAAGAAACGACGGCTTAGCCC-----------------------------CATACAAAAGACAGATATTGACTGAGCAAAATAATCTTGCTG--------------CTATTATGTCTGTCAATCTGGAAGAATATTGGGCAACAG--------------------AAAAAGCCTGACGGCAATCAGGCTCACAAAATATTATTACAAGAGGATTATATCACAATGAACGAAGTTTGGAAAGATATACCAATTGTTAAAGGATATTATCAAGTTTCCAATCTTGGTCGTGTTCGGTCTATTGGTAGAACAGTCAATGCAAAACAGAGAACAAGAAAAACAAAAGGACGCATCTTAAAACAGAGCTTATCTTCAGGCTATGCAATAGTGACACTTTCAGTCAATGGATTAAGGAAGTCGATAAGAGTTCATAGACTAGTAGCTGAAGCATTTATACCAAATCCAATCAATAAGCGAACGATAAATCATATTGATGAAAATAAACTTAATAATAGAGTAGATAATTTAGAATGGGCGACAGATAAGGAAAATGCTAATCATGGGAATAGAACAACGAAATCATCTTTAGGTCGTTGTAAACCTGTAGAACAATTTACACTTGAAGGGGAATTCATAAACACGTTTGACTCAATAAAATCTGCATCAATGAAAACAGGTATCTCGTCACAAAGAATAACAGCAACAGCAATGGGGCACCAAAAACAGACTCACGGATATAAATGGAGGTACGCATAATGAATGATCTAATGATTCAAATGCTTGACCAGTTCGAAGCTGGTCTAATGGACAGAACGATGAAAGTAATGCACGTTGTGACAGACGAAAAGTATAGATTTCCTTTAGAACTCAACAAGTCTCAATGCGCTTTAATGCTCTTAGGTACTAAAGATACTGGGACATTTGATGAACGCTTTAACTGTCATAAGGATTTTCCGAGGATTCCAAATGCTCGTGAGAAATACCCTCGTGATGAAGTCATTGAATGGTATCACAAGAATTGGCAAAGAACTGTTATCTAAGAAAGAACAAAAGGAACTATATCATGAACAATTTACAAATTATCGCAGTAGGCACACTTATTTCAGTAACCCTGATTGAGTCTCTTATCTCAAATATCAAGCTCAGAAAAGCTCTCAAGAACAAACAGACAGCTGGGACTGTCATTGCTCAATATATCCCACAACGAGGCTTCATTGACTACAAGACTGGAAGACGTGTTGACATTGACCCTGAAACAAAGAAAGAAGTCTTTGTTGACTGAGGAAAGCTATGGATGAATTAAAAGTATTGCCTCACGATATCCAGGCTGAGCAGTCGGTTCTTGGTTCAATTTTTATCAAACCTGAAAAAATGATTGAGGTGGCTGAGTATCTGAAACCAAATGACTTTTACAGGCCAGCTCACAAGATTCTATTTAAGGCCATGGTGAGCCTTGCTGATCGTGGCGAGGCCATCGATATTGTCACAATCAAGTCAACGCTGGAAAGTACGGATGAACTTGGCATGGTTGGCGGTATCAGATACATCGCTGAGATTGTTAATGCAGTGCCAACCAGCTCACACGCTGAGCATTATGCCAAGATTGTTGCTAAAAAAGCACAGCTACGGTCTATCATTGACAACTTGTCTGACTCAATTGGCAATGCCTATGATGAGGACATGGATATTGATGAGATTATCGCAAAAGCTGAGCGATCACTTATCGAAGTTAGTCAAGCCAGTAACAAGAGTAGTTTCAGACCTATCCATGATGTCCTTTTGGAAAATCATTCAAAGATTGAGGAACGCTCAAACAATACCAGTCAAATCACTGGTATTGAAACAGGATTTTATGACTTTGACAAGCTGATAACAGGCTTGCATGAAGACCAGCTAATTGTCTTAGCGGCACGGCCAGCGATGGGGAAGACAGCCCTAGCTCTTAACATAGCTCAGAATGTGGCAACTAAGTCCAATAAGGCTGTGGCCGTCTTCTCGCTTGAAATGGGGGCTGAAAGCCTTGTTGAGCGGATGTTGTCAGCTGAAGGAACAATCATCAACCATCATATTAGAACAGGAAATTTGACGGTTAATGAGTGGCAACGTCTTATCTATGCACAGGGTCAGCTTGCTGAAGCTCCAATCTTTATAGATGACACAGCTGGAGTCAAGATTACTGACATCAGAGCAAGAGCTAGGAGGCTATCTCAAGAGACTGACGGACTTGGATTGATAGTCATTGACTATCTTCAACTCATTCAAGGGTCACGGTCTGACAACCGACAGCAAGAGGTATCTGAGATTTCTAGGCAGTTAAAGATTATTGCCAAGGAATTAAAAGTGCCAGTCATTGCACTATCACAGCTTAGCCGTGGGGTTGAGCAAAGAAACGACAAAAGGCCTATCATGTCCGACTTAAGGGAATCAGGCAGCATTGAGCAAGACGCTGATATTGTCGCCTTCCTCTATCGTGATGCTTATTACCAAGACAAAAAAGAAGGTCAGCCAGAAAACGACATCACTGAGCTGATCATCAGAAAGAACAGACACGGAAACCTTGGCACAGTCAAGCTGTATTTCCACAAGGAATATACCAAGTTTTCTAGCGTTGAGGAGGAATGA-AATGAAAAAATTTGACCACTATTTCAGCAACCATATTGCTGTAAAAAACGAATCTGATACAGTCACCATTGTTGACTATTACAATCCAGAAAAGGGCTATGAGTATAACTTACGTTACATTTTCGATAGAAAAAATTCATCCCTTGCTATCACAGGAGACTTTGGGGAATTAGTTGCACGAAATTTCTACAATATGGGTGAATGGGACACATTCTACAATCACTATACTGGTCATCTGGGGTATTTTCTTGAAAAGTTACTATGTTCAAGTAGGCCAGTTCATTACTATGATACTGACAAGGCTAAAAGAGAAATTCTCAATGAATTCTTTGATGGTGCTGATTATGATGATTTAGATTTTGATGATGAATTCCTACTTGATCAATTATTTGACAATTTTGACGAAGATAAAGGATTTACTTATATTCTTCCAGAGGCTTTTGAACGTTTTAGCGAAGATATGGAAGAATATGAGGTCTATGAATTTCTATCAAGGGCTGGCCGATACGTCAATGATGTCTTTGAACTTTACTTAGACGCTTATAAGAGAGCTTATGAGTATCTAACAAAGGAGGTTGATGATGGCACAACGCAGAATGTTTAGTAGAAAAATCACTGAGACTGACCGTTTTTTGGAAATGCCACTATCATCCCAAGCTCTCTATTTCCATTTGAACATGGGAGCTGATGATGAGGGCTTTATAGATAAGGCAAAGACGATTCAGAGAACTATTGGCGCTAGTGATGATGATATGAAATTACTGATTGCAAAAGGGTTCTTGATTCCCTTTGATAGTGGTGTAGTCGTTATCCGTCATTGGCGGATTCACAACTATATCCAGTCTGACCGCTTTCAATCAACCTTATACCAGTCAGAAAAGGCTCAGCTAGAGTATGACAAGTCAAAAACAGCTAGTCTTAAACCTATTGGAAATTGTATACAAAATGTATCCAAAATGGAGACACAGGTTAGGTTAAGTAAGGGTAGCTTAGATAAGGATAGCTTAACTACCTATCCTACAGTTTCAGACAATGAGGAAGAAGATATTCCATACAAGGAAATTATTTCTTACTTGAATGAAAAAGCTAATAGAAATTACAGACCTAACATTCAGAAAAACAAAACTCTTATCAAGGCTAGATGGTCAGAAGGATTCAGGTTAGATGATTTCAAACATGTGATTGATACCACGGTCAAGGATTGGTCAGGCACTAAGTATGAAAAGTATCTCAGACCTGAAACGCTCTTTGGTTCTAAGTTTGAAGGCTATTTGAATCAAGCACCACGAATCAAGACGGAAACAATTGACGGAAGGTTGGGCTTTTAGATGAATCCTTTTAAGAATTTTGAAACTAGGCAAGTCTTGGAAGAAACCTGCGAGGTTCACGGTTGCCAGCTCTGGCTGACTAAAGTACCGATTAAGGGACGGCTTGAAGAACTCAAGCAGTGTCCAGAGTGTACCAAGGCCGCTATCAACATCTTTGAAAATAAGTTGAACAGTCAGAGCAAAATCAACAGCAAGCTTGCTGATACATATGCTGTCTTTGAAAGAGATAGCTTGGTATCAGACAAGCTAAGAGGCAAGAGCCTTGAGAACTATGAAATCAAGGATGATATTGACCAGCAAGCTATCAATTATGCTAAGCGTATGGAACAGTTCTACCGACAGGATAGAACAGGCAATGCCATTGTAACTGGCCCTTCTGGTGTTGGAAAAAGTCATCTGACTTACGGCTTGGCCAAGTTTATGAACGAACAATTCAAAACCTACGAATCACCAAAATCAGTCCTCTTCATCTCACTGGTGAGCCTTTTTACCAAAATCAGAGAAAGCTTCAAAGCTGACAATGGGTACCGACAGGCTGAGATGATTGAGCTGCTAACTAGTGTGGACTACCTCTTTCTGGACGATCTAGGCAAGGAGAGTCGCAAAGGCGACAGCCAGAACAATGAGTGGACTCATCAGATTCTCTATGAGATTTTGGACAATCGGAGTAACACAATCATCAACACGAATCTGAGCAGTAAGGAGATTAAGGCCTTATATGCTGACAATTACGGTAATGGTGCTCTTTCTAGTCGGATTCTTGAGGGAGTGACTGGCAATAGCTTTGCTTACCCTAAGGATATGGAAGATAGGAGGTATTGATGAG--------------------------------------------------------------------------------------------------------------------------------------------------------------------------------------------------------------------------------------------------------------------------------------------------------------------------------------------------------------------------------------------------------------------------------------------------------------------------------------------------------------------------------------------------------------------------------------------------------------------------------------------------------------------------------------------------------------------------------------------------------------------------------------------------------------------------------------------------------------------------------------------------------------------------------------------------------------------------------------------------------------------------------------------------------------------------------------------------------------------------------------------------------------------------------------------------------------------------------------------------------------------------------------------------------------------------------------------------------------CTATAAAGCCACATTCATGCTATATGGTTACAAAGCTGTTCCGATTGGTCTATTTGATACAAAGGAGTTGGCCGCTCAAGCAATTGTTGACCACATCATTGAAAACTCTGGAATACCTAGACCCAGGGTAGTTGCCACTATGAAAATCCGAAGCAAGGAAATCAGAATTGATTATGGTTCTAAAACTTGCTACTACTTGATCACTTTAATTAATAATAAAACGGAGGAAAAA-------------------------------------------------------------------------------------------------------------------------------------------------------------CAACATGACTAAAACAATGACACTTGAAGAAAAGGTTGAACAGTGGTTTATTGACCGTAACTTACATGAGGCCAATCCTGTTAAGCAGTTTCAGAAGATGATGGAGGAAACTGGGGAGCTTTACTCTGGTATTGCTAAGGACAAGAGTGAAATTATCTATGATTCGCTTGGAGATATGCAAGTTGTCCTGATTGGCATTGAACAACAAATCAAGAATGGCGCTCAGATTGAAGCAAGTCCACAAGATATGGAGTTGTTGCTATTGGCTTCAAGTTTGGGGGAAATGGCACAGAAACTCTACAAGCATATCTTCCACAATGAAACAAAAACACCGCTTATCCGTCCAGAATTAAGCTTGCTTCACTCTACTATTCATGCAATAGCTATCCACAACTTGACAACTGCTGATGACTGCCTATCAATCGCTTATGAAGAAATCAAAGACAGAAAAGGCAAGTTGATCAATGGCATTTGGGTTAAGGAGGAGGATTTGAAATGAAAAACATGAATTGGAAAGCATTCTTCAACAATCTCAAGGCCTTTGCAAGTGTCATCATCATTACTGTATTTGTTCTTGGATTCAACTATCTGTTTTATGAGATTGGCTACCAGAAAGGCCATCAGGAAGCTGACAGGGTGATTATCTATGTCGCTGATAATGCTGGCGCTGAGATGTTTGGCAAAATCACTGATAAAGAAATCATTGAAGGCCGTCACACGGTTACAGCTGGCGCTTATGGAAAATTTCTGGTCACTGAGGAACAATACAATGAAATCACCGTTGGTGATGACATACCAGACTACCTGAAAGGACGTGGAAACTAATGACAAAATGTAATTTTGAAGCAGGACACAAACCAATTGACACAATTGGACAACTAGCCAAAGAAGTCCTTGATGGGAAATATGGCGATGGTGAGGAACGAAGAAGAAATCTAGGCTGTTTATACGATCTAGTTCAAACAAGAGTTAATTATATGGTTCATGAACGTGACAGCAAGTTCACAGGTATCAAGATTT---ACGACAATGTGAACAAACCTAGCCATTATCAAGGAAAGAATGGCATGGAAGCCATCGATGTTGTCAGAAATTTCAT------TGGACAGCTCACAGGAGTATCTGCTTTCTACTGGGGAAACTCAATGAAGTACCTGTTACGCTTCCAGGGCAAGAACGGCCTTGAAGACCTCAAAAAAGCAAGAAAGAACCTTGACTGGTTGATTGAAGAAATGGAGAAAGAGAAATGAAAAAATCAATAGGAATCCTTGAATTTAAAGAATTTGATGCTTTTGTTGGTGGAAAGGTTATGCCTGTCTATCTTCATAGTGCTAACCCAAACGTGCCAACGACTAATAAAAATGAGGCTATGAGGGTTACCAAAAAGAGATACAGAAAAGAGTTCTCTGACAAGTACATTTTCAGAAAGGTTGGTGAGGTTGATGATCAATAATGTTGTACTTATTGGCCGCTTGACAAGAGATGTTGAGCTACGTTACACGCCGTCAAACATCGCAAACGCTACTTTTAACCTAGCAGTCAATCGAAATTTCAAGAATGCTGCTGGTGATCGTGAAGCTGATTTCATCAACTGTGTGATGTGGCGACAACAAGCTGAAAACTTGGCCAATTGGACGAAAAAAGGAATGCTGATTGGTATTACTGGACGAATCCAGACAAGAAGCTACGAAAATCAGCAAGGTCAGCGTATCTATGTGACTGAGGTTGTTGCTGACAGCTTCCAGATTCTTGAAAAGCGTGATAATTCAACGAACCAGGCAAGCATGGATGACCAATTGCCACCATCATTTGGAAATAGTCAGCCTATGGATATTTCAGATGATGATCTACCGTTTT-------------------------------------------------------------------------------------------------------------------------------------------------------------------------------------------------------------------------------------------------------------------------------------------------------------------------------------------------------------------------------------------------------------------------------------------------------------------------------------------------------------------------------------------------------------------------------------------------------------------------------------------------------------------------------------------------------------------------------------------------------------------------------------------------------------------------------------------------------------------------------------------------------------------------------------------------------------------------------------------------------------------------------------------------------------------------------------------------------------------------------------------------------------------------------------------------------------------------------------------------------------------------------------------------------------------------------------------------------------------------------------------------------------------------------------------------------------------------------------------------------------------------------------------------------------------------------------------------------------------------------------------------------------------------------------------------------------------------------------------------------------------------------------------------------------------------------------------------------------------------------------------------------------------------------------------------------------------------------------------------------------------------------------------------------------------------------------------------------AGGAGGTGCTTATGAACGAATATAAGAAACCCACCTACATCGTCATTCAAGAGGCAATGGCTGAGCGTATTAGATTTCTTGAAGATGAATTATATAACAGAGCATACAAAGACATTGAACGGCTAGAAGTTGAGAATGACCGTCTGAAGGTTAGATGCCTTGATTTGCAGTTGGAAAATGCTGACTATGTCTGGGATGACATGTGTCGCTCTGCTATTGCTCGTGCAAAATCAGAAAATCGAAGACCACACAGAAGATGGAGGGGAAGATGAAGTTAAGGCTTGAAGAACTAAGAAACAAACTTGGCCTCAGTCGCAGAGATGTGCATGAAGCCACTGGCATTTCTATGAACACGCTGCTACATTATGAAAAAGGCGGTACACCATCTATTGGTCAGGTTGAAAATATCGCTAAGGCTTACAATATCAACCCAGCCTGGTTGCTTGGTTGGATTGATGAAGGCCAGCAACCACAACCACTTGAAACCGTTGTTGAAAAGATTATCTATGTGGAAAAGGAAGGCTGTAGATTACCGCCATATTGGAACAATGATAATAATGGCAGAATCATCAAGTGGAAAGAATCAAGAAGAGCATTCCAAAGGAGAACAATTTGACAAAGAAAACAGCAAGTAAGACAAGACGTGATTTCCTTGAGTTTGAGCTTGAGGCTAAGTATCTAAAAATTGATAAACTTATTGGGCAGCGCCGTCATGAACTGGAAAGAATCTATGCAGTCAAAAACCTGACAATGCCAGGAATCGATGATTCAGGAGCTAGTCGCAGTGGAACTTCAACTAATACTTCTGAAAATCTAGCTGTTGCTTATGCCAGTGACCCAATGATTCTGAAACTGGAAGAGTTCCAAAATGCGATATCAGAATTACTAGAGGTACTTGAACCCGATGATAAGAAAATTTTCCATCTGAGGTGGGGAGAACATACTGGATATGATTGGATTCAAGTTTGGCACATCATGGAAAATGGCGAGACAGGTTATCTTTACAGACATAGCAAGCAGATTTATAGAAGACGTGAAGTCATCCTTGATACACTTGCAAAATTATTGTTCATGTAACTTGTCAAAAAAACATATAGAATTGACAGAAACAATCTGATAGATTGATAGTGTCGCTAAGCACCGAGAAATCCTTGGTGCTTTATTTTTTTGAGAAAGGAGCAAAGCGATGAATATTGTTGAACCGCTACGAGACAAAGACGATATACAAGCCATGAAGGACTATCTATCATCTTGGAATGAAAAGTATTACATGCTATTTCTTTTGGGCATCAATACAGGTTTCCGTGTTGGAGATATTCTCAAGCTAAAGGTCAAAGATGTCCAAGGCTGGCACATCAAAGTTAGGGAACAAAAGACTGGTAAGTATAAAAGTATTAAGATGACAAGGCCACTCAAAAACGAATTGAGGGAATTTGTCAAAGACAAGGAACTTCATGAGTATCTATTTCAGAGTCGTGTCGGAAAGAACAAGGCGCTCAGTTATAAGACGGTTTACTGGTTTCTTAAAAGAGCTGCTGAAGACCTCGGCATTGACAATGTTGGAACTCATACAATGCGAAAAACCTTTGGCTATCATTACTACAAGAAGTACAAGAACGTTGCTGACTTGATGTCACTATTCAATCATTCAAGCCCAGCAGTTACACTAATCTACATTTGTGTAAGGCAAGATGAGCTTGATACTAAGATGAGTAATTTTAGCCTCTAATATTTTTTTGATTTTTTCAACTATCCATAACGAGGAAGTTTCTAGTCTATATTTTGAAGTGAGCTTAAAGCCTTGTCCTAATTAGTTTTCTAGTGTGAAACAAAATTGGATAAAATATAAGATATAGATAGTTCAGCATGGTTATTTTACATAATTTCAGCCATAGAAAAATAATCTTGTCAAAAAAATGGGTATTATTGACAAAAACAATCTGATATATTTGTAACATGAGAAAAATCCAGAGAGCAAGCTTAGGCATGTTCTCTTTTTTGTTGGGGGTGACGATGCCATGAAAGATGAAAATGCATTTGATGGAATTAGGCTTGAAGCTGGTAGCACTTTAGAAATCTATCTCACGAAGAACGACTTAGAACATATTGCAAATGGATATGAGGTGACTTTAGATATTAAGCCTAACGAGACTGTAAATAAAATCGTAATAAAGCCAAGTTTGGTAAATAATATTCTAAATCCGTTAATCAACTATGACAAAAGAATAGTGAGTGAAGCAGATTTAAAGTTTAGAGACATTTCAAGAGAGGTTGCAAGAGATAGTTTTGCATTGGGGTCAATGTAGTGGGCTATAGAAACCCTAAACACTCTGACTGGTTCAGAGCTTGGCAGATTAAATTCTACAACTCGAAACCTTGGAGAACTCTGAGAAATAAAATCAGAAAAGCTAAGCGTATGCGTTGTGACATGTGCGGACGTTTGATTCACGGTAAGAGTATTGTTGACCACATCATAGAGATTGACGAAACTAATTATCAAGATGAATCTATCACTCTCAACGAAGAGAACTGTCAGTTACTTTGTCTTGAATGTCACAACACAAAAACTTTTCAAAGTAAAATAAATTTAAATTTAGATAATCGGAATATAAATTTATTTTTGATTTTTTTATTTTTGAATTTTTGTGGACTCCCCCCATTTTGAATTTTGACAGCGCCAAAATAATAACGGTGTCAATCCTCTTGTGTACCTCTCCCCCAAAATTGACGAAAATTGATACAAGAAAGGAGCATGATTTTGAAAATCAATGAAGTTTTAGAAAAGCTAGGAATAAGTCGTGCTACCCTTACCAGGTATCGAAAAAAGCTGGGCATATTTGAAGAAACTAGGTCAAATATCACCAAAAGTCAGTTCAAAGAGTTGGAAAAGCTTGCCAATCAACGGCAAAAGTACACAAGGCAGGAACGTGTTGAGCTATCTCGTAAGACTTTCAAGCTGATTCCAAAAGAAAAAATGCTTGAAATCAGTGATAATGATTCAGTTGTGTTGAAAAATCTCAAAACTCAATACAATCACAATCAAAAAGTGATTGAAAACTTCCAGCTTGAAATCAATAAGGTCATCAATGACGGTGAGCTACCTGATAAGTACCTACTTGATGGAATGGAAAAGTATCAAAAGCTTAACATGCAGATCATGTCAACGATTGAAAAGCAAAGTCCACAGGGTGACAGTCTCAAAGAAATGATTCAGGAGAAGTTAGCACGTTATGGTTGAGATGAGATATTTTGATAAGTATGCTCAGCTCATCTATACTGGTAAGATTCGTATTTGTAAGCTCACAATGAAATCAATTAGACGTGTTGAGCGATACAAAGAGCAATACCTCTTCAAACAGGAGGAAGCTGACAAACGGATTGAGTTCATTGAGGAAGAGTGCAGCAATACTAAAGGCCTTGCTGGTAAGTTACGCTTAGCATTACCACAAAAGGTTTGGTTAGAAACAACGTGGGGCTTTTATCACACGGTTGAGGTTACTAAGACCAATCCTGATACCTTGGAAGAATACACAGATTATGAAGAAAGGCGTCTCATTCATGAGGTGCCTATTATTGTGCCTCGTGGCACAGGTAAGACTACTCTTGGTTCTGCTATTGCTGAGGTTGGTCAAATCATTGACGGTGAGTGGGGTGCTGATATTCAGCTTCTTGCTTACAGTCGTGAACAGGCTGGCTATTTGTTCAATGCCTCAAGGGCGATGTTGTCGAATGAAGAAAGCTTGCTGCACTATATGCGTGAGGCTGACATCCTACGGTCAACCAAGCAAGGTATCTTGTATGAAACAACTAACAGTCTTATGTCTATCAAGACTTCTGACTATGAAAGCCTTGACGGTACTAATGCTCACTACAATATCTTTGATGAGGTGCACACTTATGATGATGACTTCATCAAGGTTGTGAATGATGGTTCCAGCCGTAAGCGTAAGAATTGGATAACCTGGTACATTTCCACAAATGGAACTAAGCGTGACAAGCTCTTTGATAAGTATTACAACATCTGGGTAGATATCCTTGATGACAAGATTATCAATGATTCTGTCATGCCTTGGATTTATCAGTTGGACGATGTGTCAGAGATTCATGACCCTGATATGTGGCAGAAAGCTATGCCATTACTTGGTATCACGACAGAGAAAGAAACCATCGCTCGTGATATTGAGATGAGCAAGAATGATCCAGCACAACAAGCTGAGCTGATGGCTAAGACTTTCAATCTTCCTGTCAACAACTATCTTGCTTACTTCAGCAATGAAGAGTGTAAAGGTTGGTCAGATAAGTTTGATGAGAGTTTGTTTGTCGGAGATGATGAACGGAACGCCCGTTGTGTGATTGGGATTGACTTGTCAGATGTCAATGACATCTGCTCTATCTCTTTTATGGTTGTGCGTGGGGAAGAACGGCACTATCTAAACAAGAAATTCATGCCACGGCATACCATTGAGACATTGCCAAAGGAACTGCGTGATAAGTACACGGAGTGGGAATTAAGTGGCATGCTGCATGTGCATGAATTGGACTACAATGACCAAGCCTATATCTTTGAAGAGTTACGGCAGTTTATGAGTGACAACAGAATTTTGCCTGTGGCAGTCGGTTATGACCGCTACAATGCAAGGGAACTTATTCGCTTGTTTAACGACTACTACGGGGATATTTGTCACGATATTCCCCAGACGGTCAAATCGTTATCAAATCCGCTCAAGGTTTACAAGGAGAAGGCTAAGATGGGCAAAATCATCTTTGATGATCCTGTGGCGACATGGAATCATGCCAACGTCCGTGTCAAAATTGATGCCAATAACAATATTTTTCCAAACAAGGAAAAGGCAAAAGAAAAGATTGACGTCTTTGCTAGTCAGCTAGATGCCTTTATCTGTTATGAAAATTTCAAGGAAGACTTGAGCTACTACTTTGATTGAGGTGAAGAATGAACAACTATTTGAAAAATTTGAAGGAGGTTTTTGCTAGGATTTTCCGTCCAAACAATCGGAAATCTACAAGAACCTATCTTCAAAGAAGTATCTCCTACTGGCGTAGGAACTCCATCTATTTGGATAACATCTACAATAAGATTTCAACTGACACAGCTCAGTTAAGGTTTAAGCATGTCAAGATTACTCGTAACCCAGGCGGTGTCGATTCGATGGTTTGGTATGAGCATAGTGATTTGGCTGAGGTGCTAACAGTTTCACCAAATCCACTAGAAGTGCCTGTTGTCTTTTGGTCAAATGTAACTAGGGCCATGCTGCGTGACGGTGTGGCGGTTGTTGTACCACGTTGGAAGAATGGCCGACTGGTTGAAATATGGCTTGCTAAGAAGACAGTGACTTGGACAGCAGAGAGCGTGGAGCTTATGCTTGATGATGTTGCTGTTGAGCTTCCTCTTACTGATGTGTGGGTATTTGAAAATCCTAAGTTGAATGTCACGGCTCAACTCAATCAGATTACTGAGCTTATTGACATTAACTTGAATGCTTTGACAGAAAAGCTTAGCGATGGCAATTCTAGCTTGAGAGGTTTCTTAAAGCTACCAACTAAGGCAGCTGATGAACATTTGAAGCAACAAGCCAGGGACCGTGTTGATAGTATGCTTGACTTGGCCAAGAACGGTGGCATTGCTTATCTTGAGCAAGGCGAAGAATTCCAGGAACTTAGCAAAGACTATTCTACTGCTTCTAAGGAAGAATTAGAGTTCTTGAAATCACAGCTTTATAATGCTCATGGTATCAATGAGAAATTATTTACCTGTGACTATACTGAGGAACAATATAGAGCCTACTATTCTAGCGTCATGAAGTTATATCAGCGTGTCTATTCTGAGGAGATTAACAGAAAATACTTCACGAAGACAGCACGGACTCAGGGCAATAAGTTACTGGTCTTCTTTGATATGGCTGACATGATTTCATTTAAGGATTTGGTTGAAGGTGGCTTCAAGTCCAAATATGCTGGATTGATGAACTCAAATGAGTTCCGTGAAACCTATCTTGGTTTACCTGGCTATGAGGGCGGTGAAGTATTTGAAACCAACCTGAATGCTGTTCGTATCGGTGCAGAAGAATCTGAGTAGAATCTAAAGGGTGGGTGGTTGGCATATCTTTCACGAAAGGAGGTAAGCAATGGAAAAACTAAAAACCTTTGTTGTGAAGTCGGTTGAGGATGAATCAGCTGACTTTCATTTTGAGGCTTACGCTTCAACCTATGACAATACAGACAGAGAAGGCGATGTGATGGCCAAGGGGTGTTTTGATAACACTCTGAAATCTAAGGCTGTTGTCCCTATGTGTCTTAATCATGACCGTAACTGTGTTATTGGTAAGCATGAATTGTCTGTGGATGAAAAAGGCTTGCGAACACGTTCAACGTTTAATCTTAGTGATCCAGAGGCTAAGAAAACTTATGACCTCATGAAAATGGGGGCATTGGATAGCCTGAGTATTGGGTTCTTTATTAAAGATTATGAGCCTATTGACGCTAAGCAACCTTATGGCGGATGGATTTTCAAGGAAGTTGAAATCTTTGAAATTTCTGTTGTGACCGTGCCAGCTAACCCTCAAGCAACTGTTGACAATATTAAGGAATTTGATATGTCGGCGGTTGATAAGCGAATCGCTCAGGCGAACATGAGGCAAGAAATCATGAGTAAACTTGCAAAAATTTAAAGGAGACATGATGAAAAAATCACTCATTGAGCTTTTGGAAGCTCGTCAAAAAGCAACTGATGAACTGGCTGAGGTAAAGCTTAAAAAAGCCACTATTGAAGCAAAGATGAAATCTTCAACCATTGAAGACGATGACTTGGAACAGTTAAAAACTGATGCAGAAAGTTTGGTTTCTCAAGCAACAGCTATTAAGGAAACAATTGCTGGGCTGGATTCTGACATTGAAGAAACTGAAGAAGAACTCAGCAAAGCTGCTAAAATCATTAAAGAAAAACAGAAAGGTAATACACCTATGGATTATTTGAAAACCAAAGCCGCTGCTCTTGACTTTGTCCGTATTCTGATGGACAACGAAGGTAGCGCAAACAGTGCCCGTAAAGCGTGGGAAGCTAACCTTGTTGAAAAAGGAGTGACTAACCTCACTAAGATTCTTCCAGAACCTGTTCTTATCGCTATTCAAGATGCCTTTACTAACTATAATGGGATCTTGAACCACGTTTCAAAAGATCCACGTTATGCGGTGCGTGTTGCTCTTCAAACTCAAGTATCTCAAGCTAAAGGACACAAAGCTGGTAAGACTAAGAAAGATGAAGACTTCACATTCTTGGATTTCACTATCAACTCTGCGACAGTTTATATCAAATATGCCTTTGAATATTCTGACTTGAAGAAAGATACAACAGGCGCTTACTTCAACTATGTGATGAAAGAACTTGCTCAAGGCTTCATCCGAACTATTGAACGTGCTGTTGTCATTGGTGATGGAAAATCTAACAGTGCTGAAGACAAAATCACTGAAATCAAATCAATTGCTGAAGAAACTGAAGCGAATCTCTTTGAAACACAAGAAATCAATGTTGCTGGTGTATTTGACAATGCTGTTCTTGAAACGCTGGTTGCTGGTATTGATAAGATGGTTCCAAATACTACTCCAATTCTTGTCACTTCAAAAGCCATTGCTCGTAAATTGAAATTGGTCAAAGATGCAGAAGGTCGCTACATCGATCCTCAACCATTTGCTCCAATTGCAACCAACGGAAATGTTATTGCTGGTTTTCAAGTTTACATCTATGACTGGATGGACGGTGCAACTAACCCAATCATTGCATTTGCTGACCAAGCTTATAAGATGATTGGTGATGAGGCTGCCGCTGACCGCTTTGATGATTATGATGTAACAGTCAACCGCCGTCATATTGAGCTTGCTAGTGTTATGGGTGGTCGTTTGGCTCAGTACAAATCAGCGGTTAAGTTTACAAACCAAGCAGGTTAAATATAGAAAGGGGAGTCTGAATGACAATCCTTAAAACAATCAAAGAAATGGTAGAAGTTGACGTTGAAGAGGATATCTTTGACGTCCAACTTTTACGATATATCAACAGTGGGATTTCATATTTACAAAGAAATGCTATTCCTGTTATCCGTATCGATAAAGAAACGGAGTTAGAGGGATGGACAGACATTAAGGAAGAAGATAGGGAGACAGTGCTTGACTGGTTACATCTGAGATGCGTCCAACGTTTTGACAAATCTTTGATGACAGGCAGTGCTGCTACTATGGAATGGATTGACGGAGAGATGACAAATCTTTTGTATCAACTCAAGGCAATCTATGAAGTGAAGACATGAAATCTTCAAGAGTAGCTATCATTCTTTGCTATGATGAGCGTGTTGAGGTTGAAAAAGGTGTCTGGGAGAAAAAGACCGTAGAAAAGAAAGTCAAAGCTAAGAAAGAGAAAATCTATCAGCGAAGGCTTGATAAAGCTATGGCAGACGGTCAAGTTCTGACTGCTAGGTTTAGTGTTCGTTCCAACTATGTGACTGACACTCTTGACTATGTCAAATATAATGGCAAAGAGTACAAGGTTAACATTGGGACAGAATCAGATGATGGTCATTACACTATCATCGAACTTGGAGAACTGAAATAATGGCCAAGAAATTTTTCACTAGACAAGATATTCAATCTATCCTTGAAACAAACCCTTTGAAGGCTAAGGTCTTCTACATGGAACGTGAGGAGAAATCTTCTCCTGACAATGTCATCTTGTATTATCGGTTAACACCAGGCAGTAGCATTACTGCTGATGATAGAGTGCACATGAGAAAAGTGACTTTGCAAGTTAGTCACTACCACAAGAAGAAACTAGACAGCATTGAAAATTTGATGCTGTCTAATTTTATGTGTGAGCCAAATCAATTGAATCTAAAACAACCTGACACTGACTATCTACTGACAACTTACAGACTTGAGGTGTTTACAAATGGGCGGTGGTAGCGTGAAGATGACACCGCTAAAGGTGGATATCAAGAATCAAGTTTTAGAGAACATTAAGAAGGCTGCCCAAAGTACAGAAAATGACATAAGAACCAAAAGCCCTAGACGAAACGGTGTTTACGAAAAAGGTTGGACACACGACATCATAGATGACGCCGCTGTTGTTCATAATAATGGCAAAGAAAAATCTCTATCCCACCTATTAGAGAATGGTCATGCCACTAAAAACGGTGGCTTTGTTGCCCCTAGAGAGCATATCAGACCAGCCTACATCAAGAATAAGGAGAAATTCCTTAATGATATGAAATCCATTAAAATCACACCTAAATAAGAAAGGAGTCTTACATGACTTATCAATACGATACAAGGGAAGTCACTCACGGTAATGCGAATGGTTTTTATGCCAAAATTGCTAAAACTGATGCTGGTGCCTTAGACTTGCAGAAACCTTATCCCTTTACAGGGCTACGAAGCACATCCTTTGAAACTTCTCAGGAATCAAATGCCTACTATGCAGACAATGTGGAACATGTTCGTTTGCAAGGTAAAAAATCCACAGAAGGGTCTATTACAACCTATCAGATTCCTAAACAGTTTATGATTGATCACTTAGGTAAAAAGCTTACGAACTCTACACCACCAGCTTTGATTGATACTGGTGTCAATACTAACTTCATTTGGGGTTATGCTGAAACTGTTACAGATGAGTTTGGAGCTGAGATTGAAGAGTTCCACATTTGGACGAACGTTAAGGCATCTGCACCTAAAGGCAGCACATCAACTGATGAAACATCAGCGACACCAAAAGAAATTGAAATCCCTTGTACTGCCTCTCCAAATAACTTCATTGTGGATTCTGAAAAGAAACCTGTATCAGAAATTGTATGGCGTGATGACAGCAAAGGAACCGTCCGTGGGAAGTTTGACAAGTTGTTTGCTGACAAGTCACCAGGCAAGCTGATTGATTTCATCAATGAAGCGCTTGGAACAACCACTACACCTACCACAACTGTTAGCGGAGGCTCTTAATGATTAAAAAAGAACTATCATTCACAGCGTTTGATAGTTACGGTGAAGAAAGAGAGCACACTGAAACAGTGCGCTTTCTTTACTCTTTACCAGCTATCAAGATGTATGAACAGCGAACTGGTCGTAACTTCTTTGATGATAACCAAAAAGCACTTACAGCATATACACAACTTGCTCTTGCAACTGGTGTAAACGGTAACCTATCTGATTTAACTGATGAAGAGAAAATCAAGATGATGCCTCTACTTATGGAACCTGATTTCATGAACTTCTTGACTGAAGTCATTCCTTGCCTTTATGGTGAGGTTGAAAATGGACGTTTAGTACAAAATGAGCTTACCGCTGAAACAGCTTCATTAGCTCCTTGGTTTGGTGATTTGATTGATATTGGTTTCTTCTCAGACCTCTTCTATGAATTTAACCGAAGCAGAGCAAAGGTGCCGCAAGATAAAAAAAAGCCTTTTCAGAAGTTGTAACTTCCGAAAAGGTTTATAAGGTTATCTTTGAAAATCGGATGGATGTTTTTTGGGCAGAATCCCAACACTTTAACTATTTGATGGGAACACTTCACCAAATGAGCATCAATCAGGAAGAGAAGAAAACCTTATCCAACGCTGATTTACTTAGCGTGATGTCAGATTAAAAAGAAAGGAGGAAATCTATGACTGAAACGTTTGAAGGCTTATACGTCAAATTTGGTGCTAATACTGTTGAATTTGATAGGTCTGTAAAAGGTATCAACACTGCCTTATCTAGTTTGAAAAAAGACTTCAATAACATCAACAGACAATTGAAGATGGATCCAGACAATGTTGACTTGTTGAATCGTAAGTTGGTTAACTTGCAAGAACAGGCTCGTGTTGGTGCTATGAAAATTGCTGAACTCAAAAAGCAACAGAAGGCACTGGGAGAATCTGAAGTTGGGTCAGCACAGTGGAATAAGCTTCAACTTGAAATTGCTAAGGTTGAATCACAGATGAAGATTGTTGATAAGGCAATGGAGTCAACAAAGAAACACATTGAAGATGTAGGAGACCCAAAGTCTATTCTGAATCTTAACAAAGAACTTGATAATGTTGCTAAAGAGCTTGATATTGTCAATCAAAAGCTTGAGCTAGACACTGACAATGTCGAACTAGCAGAGCAAAAAATGAAACTACTTGGTAAACAGTCGGAATTGGTTGGGGATAAAGTCCAAGAATTAAAGAAAAAACAAGCTGCCCTTGGCGATGAGAAAATAGGTACAGAAGAATGGCGTCAACTTCAAAATGAAATCGGTCAAGCTGAAGTTGAAGTTCTAAAGATTGACCGTGCAATGGACATTCTTGGTGAGTCAAGCCGTTCTGCAACTGGAGACATCAAAGAGGCAACCAGCTATTTAAGAGCTGATGTCATGATGGATGTTGCAGATAAGGCTGGTCAGATTGGCCAGAAAATGGTTGACGCTGGGAAAATGACAGTAGATGCTTGGTCTGAGATAGATGAGGCTCTGGACACCGTCACAACCAAAACTGGTCTGACTGGTGATGCCTTAGCAGAGCTTCAGGAAATTGCTAAAGACATTGCTACTGGTATGCCTACCAGCTTTCAGAATGCTGGTGATGCCGTTGGGGAATTGAATACTCAGTTCGGTTTGACTGGGGAAAAGCTGAAATCAGCATCTGAATTACTTATCAAGTATGCTGAGATTAACGAAACAGACATTTCAAGCTCTGCCATTTCTGCAAAACAAGCTATTGAAGCTTACGGTTTGACAGCTGAAGACTTGGGAATGGTCTTAGACAATGTGACCAAAGCCGCTCAAGATACAGGACAGTCAGTTGACACGATTGTTCAAAAAGCCATTGACGGTGCTCCTCAGATTAAAGGTTTGGGACTTTCTTTTGAAGAAGGTGCTGCACTGATCGGTAAGTTTGAGAAAAGCGGTGTGGATTCATCTGCTGCTCTATCCTCTCTATCGAAAGCTGCTGTCATCTATGCTAAAGACGGTAAGACTCTGACAGATGGATTGAATGAGACTGTTAGTGCTATTCAAAATTCTACTAGTGAGACAGAGGCTTTAAGTATTGCCTCAGAAATCTTTGGTAGTAAGGCTGCTCCTAGAATGGTCGATGCTATTCAGCGTGGTGCTTTTAGCTTCGATGACTTAGCTGAAGCAGCTAAAAGTTCCTCTGGTACTGTCTCCACCACATTTGATGAGACGCTTGACCCAATAGATAAGTTGACTCAGTATTCTAACCAAGCAAAAGAGGGAATGGCAGAACTTGGCGGTAAATTGCTTGAGACTGTCATCCCAGCTTTAGAACCTTTGATGGGTATGCTTGAATCTTCTGTCAATTGGTTTACTAGCCTAAACGAAACTGATCAACAGACTATCGTGATTCTTGGCCTAGTTACAACTGCTGTGATGATGTTGCTTGGTGCAATTGCACCGCTGGTCATCGCCATAGGGGCAATAGGTGCGCCTGTCGGAATTGTAGTGGCGGCAATAGTAGGGGCTATTGCCGTCATAACACTTATCATCCAAGCAATCATGAACTGGGGAGCCATAACTGAATGGCTTCAGTCAACGTGGGATTCTTGTGCTGCCTGGCTTTCTGAATTGTGGACTAACATAGTCACGACTGCCACCACAGCGTGGTCAAATTTCACTGCCTGGCTTTCTGGCCTTTGGTCTTCAGTAGTCTCAACTGGACAGTCTTTGTGGTCTAGCTTTACTAGTTCCTTGTCCAATATTTTCTCAAGTTTGATTACAGGTGCTCAGTCTCTGTGGTCAAGTTTCACTTCCACTCTTTCCAATTTGTGGTCTGGACTGGTCTCAACTGGGTCAAATTTGTTTAATAATTTGAGTAGCACGATTTCAGGAATTTTTAATGGGATACTTTCAACAGCAAGCAATATTTGGAATTCCATAAAATCCACTATTTCCAATGCAATAGATGGGGCGAAAAATGCAGTGTCCAACGGGGTCAATGCCATCAAGAATCTGTTTAACTTCCAGATTAAATGGCCTCATATTCCACTACCTCACTTCCGTGTGAGTGGTTCTGCTAACCCTCTGGATTGGCTAAAAGGTGGCTTACCAAGTATCGGCATTGACTGGTATGCCAAGGGCGGTATCATGACCAAACCAACCCTATTTGGCATGAATGGAAACCGTGCAATGGTTGGCGGTGAGGCTGGCGCTGAAGCCATCTTGCCATTGAATAAGTCAACCCTGGGGGCAATTGGTCAAAGTATTGCTAACACGATGAATACATCGAACAATATTAACGTTAACTTCTCTGGCGTCACTATCAGGGAAGAAGCTGACCTTAACAGACTAGCCAACGTGGTTGGAAATCGTATTGCTGAAGAATTGCAACGTAAAACTAATTTGAGAGGAGGAATGGCATGACAAAAATCAATGAACTTACCATTGACGGTGTGAAAACATCATCTTTTAAGTGTGATGTATTGGTTGAAACTAGACCAAATGTCATTGTCTCCAGCTCCAAAACAGCTCTATTAGAGCATGATGGTATTAGTGGTGCAGTTGTGCAATCGAATAGACACCGTGGGCTAATTGAGAAGCCTTATCATATCACTTTAATTGAGCCAAGCGATGAAGAAATTTATCGCTTTTCTGCTCTTTTGAACCGTGAAAAGTTTTGGTTGGAAAATGAACAGGAACCAACTATTAGGCTTTGGTGTTATAAGGTTGATAGCTTTGAGATTGGAAAAGACGAATTTGGTGCCTGGGTGGTCGATGTTACCTTCATCTGCCACCCTACCAAGTTTTTTAAAACAACTGACACCCAGACTTTGACTGGGAATGGGGTTTTGAGGGTGCAAGGGTCAGCTCTTGCTTTCCCGAAGATTACAGTGGTTGGTCAAAGCGCTTCTGAGACATCGTTTACGGTGGGGAATCAAGTGATTAAACTTGAAAAGCTCTCAGAATCGCTTGTGATGACCAACGATCCTGACAATCCTAGCTTTAAGACGGCTAGTGGCAAGCTTATTAAGTGGGCTGGTGATTTTATCACAGTTGATACTGCTAAGGGGCAGAATGTCGGTGTTGTTTTAGGTGCTGGCATAACGTCCTTGAAATTTGAAACAGTTTGGGGGTGGGCATAGTTGCTCTTTTTACTTGATAAAGATGTTAGAACGGTCAAATGGAATGGCATTCCACTTCACGAGGCCAGCTCTGCCATTGTCAAAGAAGAAACCAACAGTGATTTCTACCTGACTGTTCGCTATCCTATCACGGATTCAGGTATCTATCAACTTATCAAAGAGGATATGCTGATTAAGGCGCCTACGCCTGTGCTGGGTGCTCAGCTGTTTAGAATCAAGAAACCTATTGAGAATGATGATAGCTTGGATATCACTGCTTATCATGTTTCTGACGACATCATGAAGCGGTCTATCACTCCTGTAAGTGTAGTTGGTCAAGGTTGTGCTATGGCACTGTCTCAGATGGTTCAAAATGCTAAGACTGGTCTAGGTGATTTTTCGTTCACCAGCGATATTATGGACAGCAGAACCTTCAACACGACAGAGACGAAAACACTGTATTCAGTCCTTATGGACGGTAAACACAGCATTGTTGGAACGTGGGAGGGTGAGCTTGTCCGTGACAATTTTGCTCTTTCTATCAAGCGTAGCCGTGGGGCTGATCGTGGTGTTGTCATCACAACACACAAGAACCTCAAATCCTATCAACGAACCAAGAACTCTCAGGGTGTTGTCACAAGGATTCATGCACGGTCAACCTTCAAACCTGATGGAGCTGAAGATGAAGTGACGCTCAGAGTGTCTGTTGACAGTCCACTAATAAACTCTTATCCCTACATCAATGAGAAAGAGTATGAGAACAACAACGCTGAAACCGTTGAAGACCTTAGAAAGTGGGCTGAGGCTAAGTTTACAAATGAGGGCATTGATAAGGTTTCTGATGCCATTGAGATTGAAGCCTATGAGCTTGACGGTCAAGTTGTAAATCTGGGCGACACGGTTAACCTCAAGAGTAGAAAGCACAGTGCTGACCTCTACAAGAAGGCCATTGCCTACGAGTTTAACGCTTTAACGGAAGAGTATATCTCCATAACTTTTGATGATAAGCCAGGAGTTGGTGGTTCTGGGGTGTCAAGTGGCTTGTCTAATGTTGCTGATGCTATACTTGTAGCAAGTGCCACAGCTCAGGACGTTGCTGTTCAAAGGGCTGTGAAAAATGCTAACGCTGCCTTTGATGCAGAGTTTGGTAAAACAAAAACAAAAATTAATGATGATATCGAAATCGCAAAAGCCAAAGTAGAAAGCTTTAAATCGGAACTATCTAATCGCATGGATAATCAGCTTCTTCCCCTTGCGACAGAAGCTAAGAATTTAGCCAGTCAGGCACAAGCAGACCTGACCAGAAAAGAAATAGAGCTTCGAGCTGAATTAAATAGACAAGTCACAAGCACAGAAGCTGTAAAAATCTCTCTAACAAATCTTAGTCACAATATGGATATCATTAAGCAAAAAGCCCTAAACGACCTTAGAGACGCAGAGACAAGGCTAAAGGAAGCTGATAGCGTCCAACAACTTGCGACAAAGCGGGTTGAGGATAAACTGACAGGACTTAGCACGAAACTGGAGTCATTCTCTGTTGGTGGCTATAATTATGTCATTGACGGCGGAGAACCTAAAGAACTAATGGCTAACTTCTATGGTAAGACCTATGATATTAATCCCCAACTACTCGAACGAACTAGTCAAGCGACCTTGAGTTTTAGCTATGAAGCAGAATCAACTAGTCGTTTAGAAGTTAGACTTTATAAAAAGATGCACACCGGGGACACTAGTAAGATTACAATTATTGTCATGCCTAACTTTGACTTATCTCCAGGGAAAGGATTTATCTCTCAGAGCTTTGATTTAGGTGGTGTTATGCCTGACCCTAGAAACCAAGCCTGGCTTGTGATGCGGGGGACAAATGCTAACCCCTTGACGCTCTCGAAAGTTAAGCTGGAACGTGGTACCGTTGCTACAGACTGGAATAATCGCGATGAAACCTTAAAAGCTAGCTTCGCCGAATACAAGCAGACCGTTGATGAAAACTTAGCCAACCTTAGAACAAGTACGGAAACCTTGGCAGGTCAACTGACAAGTGCTGAGTCTAGCATTAGGCAGACGTCGGAATCCTTTAGCAATCGTTTGGTTAGTCTTGAGACCTATAAAGATAGTGAATCAAATCGAGCTAGTCGTTACTTTGAAGCAAGCAAGTCTGAAACCGCTAAGCAGCTATCAGCCTTACGAACAGAAGTTAATGGCTCTTATGTGGATAAGTCAACCTATGAGGAAAATGCAAGAGGTTTGACAAGACGCTTTGAAAGTCTGTCATCAGGGACACAGAACTATGCTTTGGGGACTGAAAGAGATGTCTATCTAAACGTTTCAGGGACTACCGTCTATGACCTTTATAGCTTCGGCACTACCTTAGCAATAAAAGGGATTGAAATGGGAGATACTGTAACTATTGCATTTAACTATTTTGCGGATAGTCGGACGGCTTTTGGTTCTTATGAACTGGAGCTATACGGACATGCAGGCAAAATCGAACGGGTTGGTGAGGTACAGAGAACGATATCAAATCGTGGTACCTATACCGCATCTTTTGTGGCAAACAATGCCAATTTCAGGGCAAACTCCCTTAAAATTAGATTTACGGATAGCCGACTTAAGTTTAGAGTGACAACACTTCGTGTGACTAAGGGGACAATTCCTGCGGACTGGAGTCCATCTCCAGATGACCTAAAAGCCTACTCGGATACTAAGCTTGAACAGACAGCTAATGAGATTAAAGCTAGTGTAACAAGTCTTGATCATAAAACTCTTAAGCAAACTGATATTACTATGACTTCTGAAGGGATTGTCCTAAGAGCAGGCAAGACGAGTAATGATGTGGCAAGAGCTATTGGCTCTTACTTTAAGGTCACTCCTGATGCTATAGCTCTGTTTAGCTCACTGATAAAAGTTAGCGGGAACATGTTGGTTGATGGTTCTGTAACTAGTCGTAATTTGGTAACAGGCGCTGTCGAAACGGGACATGTTAAGGCTGGAGCAATCACAGGAGTGCTTTTAGCAGCTGAAGCTGTAACGGCAGAAAAACTTAAAGTCGACCAAGCTTTCTTTAACAAGTTGATGGCCAACGATGCCTACTTGAAGCAACTATTTGCCAAGTCAGCCTTCATCACTCAGGTTCAATCCGTGACAATATCTGCCAGTCAGATTTCGGGCGGTGTTATTAAAGCTTTGAATAATGCCATGGAAATCCAGATGAACAGTGGTCAGATACTTTACTACACTGACCAAGCTGCACTGAAACGGGTTTTGAGTGGCTATCCTACTCAGTTTGTTAAGTTTGCAACTGGTACAGTATCTGGTAAAGGAAATGCTGGTGTTACGGTCATTGGTTCTAACCGCTACGGTACAGAATCAACCAATGATGGTGGATTTGTTGGAGTCCGTGCATGGAACGGCTCAAACATTGACTCACTTGACTTAGTTGGTGATAAAATCCGATTAGCAAGCTCTGCCTTTGACAATTCAGATGGTTGGGATGTTCGGACACTTGATTCAGGCTTGAAAATCACACCACACAATAGGGCTGCTGAACGCAATAGCCGAATTGAGGTTGGTGATGTCTGGATTTTAAAAGGAAATGGATCCTATTCTTCTCTCAGAGATATTTTGAACTCATTCAATGAGAACTTCTCAAAAGGCCCAAATGCTGACTCTTACACTTACTACCATTCGGGGTTCTAACTAGAAAGGAACAATCATGAACCAAGAACAACAACTCAATCAAGCGCTACGCTTGACCGTCAATGAATTGACAGCCCAGTTGGCCAATGAGTCAACCACTAAGAACTTGCTGGCTATCCAGCTGACTGAAGTTGATCAGGAGAAACAGCAACTGACTCAGCAAAATGCTGAACTTCAAGCAAGAGTTTCCGAACTAGAAGGCTTGCTTGATGAACAAACTCAACCAGAAATCATTGAAGGAGAATAACCATGACTACAACAGAAAATAATTTACTTGACCTTGAAACAATCACAGAACCCTTTGACTTGGCGACAGCACTCAAGTACATGAAGGAAAATGGTGAGTTAATCCGTTGCAAGAATGCTGTCAATGACTTCTACATGTACCGTGACATGCAGAAACGTCCTGTCATCGTCAATGGTCGCCGTCAATTCAAGGACGTGGAAACTGTCTGGGCATTTAACCAATGGGGCGGGACAACACCCACAATCAACATGGCTGATCTCTTTAATCTTGAATACTACATCATGACCTTTGATGAGAACGGAAATCCTGACTGGACTGAGCCTCACTTGGAGGATAAGTAAGCTCATCTAAAATAAACAGGATAGGAGATAGTGAATGCCACCATGGTTAATAGATAGCACTGTGGTTGTGGCGATGGTGACGGTGCTGGGCGGTCTGTTCAGCACTATTATCACCACTTCAGCCAATCGGAAAGACCAGCTGATAAAACATCAGTATGAGGATATCAAGGAAGATTTGTCTGGCTTGATTGACAAGGTTAAGACGATTGATCATACAACCACGGAAACAAAGAAAATTTCAGAAATCACAAAAGACGGTACGCTTAAAATCCAGCGTTACCGTCTTTTTCACGATTTGACAAAGGAAATTTCTCAAGGCTACACAACTATTGAACATTTCAGGGAGTTGAGCATTCTCTTTGAGAGTTATCAACTGCTTGGCGGAAATGGGGAAATTGAAGCCTTGTTTGAGAAATTCAAACAGTTACCAATTGAGGAGGACTAAACATGACACAAATTACAGATATTATCATCAGCTCAGCTATGGGAATTTTGACTATTTTGGCAGGAATTGCAGTGCAAGCTGTCAAGGTTTATTTGATTAAAAAAGGCGGTGAAAAGGCCGTCTTGATTACAGAAATCTTGGCCAAGAACGCTGTTAATGCTGTGGAGCAAGTGGCCACTGAAACTGGCTTCAAAGGAGCTGACAAGCTAACTTCTGCTAAGGCTCAGATTTTAGCTGAGTTGCAAAAATACAATATCCACATGTCAGACGATGATCTCACTTTGTTTGTTGAATCAGCTGTCAAACAAATGCACGATGCCTGGAAGGAGTAACCTATGGAAATCAACACAGAAACAGCCATTGCCTGGATGTCTGCACGTCAAGGCAAGGTCAGCTATTCCATGGACTACCGTGACGGACCTAACAGCTATGACTGTTCCAGCTCTGTCTATTATGCTCTCAGGTCAGCTGGTGCAAGCTCAGCAGGTTGGGCGGTCAACACTGAGTACATGCACGATTGGCTGATTAAAAACGGTTATGAGCTTATTGCTGAAAACGTGGATTGGAATGCTGTCCGTGGTGATATAGCAATTTGGGGCATGCGAGGGCACTCAAGCGGAGCTGGTGGTCATGTAGTCATGTTTATTGACCCTGAAAATATCATTCACTGTAACTGGGCAAATAATGGCATCACAGTGAACAACTACAATCAGACAGCGGCTGCTAGTGGCTGGATGTATTGCTACGTTTACCGTTTGAAAAGCGGAGCTTCTACCCAAGGAAAAAGCCTTGATACCTTGGTCAAGGAAACCCTTGCTGGTAACTACGGTAATGGCGAAGCACGCAAGGCAGTGCTTGGCAATCAATATGAGGCTGTTATGGCAGTCATCAATGGCAAAACTACGACTAATCAAAAGACTGTTGACCAACTTGCTCAAGAGGTAATCGCTGGCAAACATGGCAACGGTGAAGCTCGTAAAAAGTCGCTTGGTAGTCAATATGATGCAGTTCAGAAACGAGTGACGGAATTGCTCAAAAAACAGCCCTCTGAGCCGTCTAAGGCTCAAGAGGTAAACAAGCCCACGGAAACCAAAACAAGCCAAACAGAGCTAACTGGACAAGCCACAGCCACCAAAGAAGAGGGCGACCTCTCTTTCAATGGGACTATCTTGAAAAAAGCGGTGCTGGACAAGATTCTGGGCAACTGTAAAAAGCATGATATTCTTCCAAGTTATGCACTGACTATCCTACACTATGAAGGTCTTTGGGGAACTTCAGCAGTTGGGAAGGCAGATAATAACTGGGGCGGTATGACCTGGACTGGTCAAGGCAACCGTCCAAGCGGTGTCACTGTCACACAAGGTTCCGCACGTCCTTCAAATGAGGGCGGTCACTATATGCACTATGCAAGCGTGGATGACTTTCTGACAGACTGGTTTTATCTTCTAAGGGCTGGTGGCTCTTACAAGGTGTCTGGTGCTAAAACCTTCAGTGAGGCTATCAAGGGAATGTTTAAAGTTGGCGGTGCTGTCTATGATTATGCTGCAAGCGGCTTTGATAGCTATATTGTCGGAGCTTCAAGCCGCCTCAAGGCTATTGAGGCAGAAAATGGTTCACTGGACAAGTTTGATAAAACTACCGACATTGGTGACGGTAGCAAAGACAAGATTGACATTACTATTGAAGGTATTGAAGTTACCATCAACGGTATCACTTATGAACTGACTAAAAAGCCAGTTTAGAATTAGATACGATAAGACAAAATAAGCCCTCAGCAATTGCCGGGGGCTGTTTTTCCGTTATAACGGACTTTCCTCAAAATATCGGTTATAATGGACTTTTTTTGATAAAAATTTTAAAAATATTTGTTAAAAACAAGTGTTTTCTATTGACAAGTGTTTAAAACAAGTGTATAATACAATTAAAGATAAGGAAAGGAGATAAGCCAATGACAGAGCGAGAGCTTAAGAAAATTGCTAAGAAGCAAGGTTTTAGTAAAACTAACTTTGGCAAAGGGTCACACGAAGTTTGGAAACATCCAGACGGACGGACAGTGACGATACCTAAGCCAAAGGAAAAAGATTACAGACCAGGCACACTGAACAACATTCTCAAAGTCTTGTATGGGGAGTGAGGACGCTCCTCCCCGTACCCCTAAAAGGGGATACTCTGATCATTGGCTTAATCTAATATTATGAAATACACTTATTTAGCATTGTTTGAAGTGGATAAAGAAAACGGTGGCTATAACATTTCTTTCCCTGATTTTCCTGGAGCATTTAGTGAAGCTGATAGCTTGAACGAGGCCATTTTTAACGCTCGTGAAGTCCTTGAAATCTATACAATTATGTTTGAAGACGAGGGCAAAGAGTTTCCTAAAGCATCATCATTCAAGGCTCTTGCAAGCAATTTAGCAAGTGACGAAGATGTGATTCAGGCTATTTCAGTTGATACTGAGCTTGTCCGTGAGCGTGAACGCTCTAAGATTGTCAACAAGACTGTCACACTGCCAAGCTGGCTTGTGGAAGTTGGAAAAGAAAACAAGGTCAACTTTAGCCAGCTGTTGCAAAAAGCAATCCGTGAGGAATTGCAAGTATAAGAAAGAGCGGTCAAGATGGCCGCTTTTTTCTGTATAAAAAATTATGAAAATAGATAGTAATACTTTTCAAAAATTGACCTATGAAAAACCGTCCGCCCCAAATTCGCCCCAAATTATTTTTAAAGTTAGCCTGATTTAACCTGATGGAAAATCAAAAAAGCCTATAAAATCAGGCTTTTCATTCGGTTAATTCCTGTTAATTCAGGTACTGAAAGGCGGTAGACGGATTTGAA----------------------------------------------------------------------------------------------------------------------------------------------------------------------------------------------------------------------------------------------------------------------------------------------------------------------------------------------------------------------------------------------------------------------------------------------------------------------------------------------------------------------------------------------------------------------------------------------------------------------------------------------------------------------------------------------------------------------------------------------------------------------------------------------------------------------------------------------------------------------------------------------------------------------------------------------------------------------------------------------------------------------------------------------------------------------------------------------------------------------------------------------------------------------------------------------------------------------------------------------------------------------------------------------------------------------------------------------------------------------------------------------------------------------------------------------------------------------------------------------------------------------------------------------------------------------------------------------------------------------------------------------------------------------------------------------------------------------------------------------------------------------------------------------------------------------------------------------------------------------------------------------------------------------------------------------------------------------------------------------------------------------------------------------------------------------------------------------------------------------------------------------------------------------------------------------------------------------------------------------------------------------------------------------------------------------------------------------------------------------------------------
AE009948 ATGTCTCAATTATCTTTGGAAGAACAATTGAATCGACTAAAAGATAAATACCTTTCTTCTAAAAATCAAGAATTTTCAAATGTTCACTTAAGTAAAGTAAAGAAGAAAAAGAAGAAATTAATAATACTTGAAAAAGAAAGATGTCGCTGTCGATTGGAGAGAGAAGATACTAAAAAAATCGATGATAAAATTGAGAAATTGAAGAAAGAATTGATAGATGTTATGAAGGAGGAATAATATGGAAGAAACTATTCTAATAGTCAGCTTTCTCCTGTTTTTGATTTTATCTAATGTTATCAATAGGATATTTCCTAAATTACCATTACCATTTATCCAGTTGGTCTTTGGGATTCTCTCTGGCTTAGTTTTTCATAAGTCACAAGTCCATATCGATCCTGAGTTATTCCTTGCCTTTGTTATTGCTCCTTTGAACTTTAGGGAAGGTCAAGAAAGTGATATTGGTAGTTTTATAAAGTATCGGGCTATTATTCTTTACTTAATCTTACCAACGGTATTTTTAACAGCTATTGTCGTTGGTTATGTAGCAGGGCACCTTTTGCCAGTTAGTTTACCACTTGCGGCATGCTTTGCGCTTGGAGCAGCCTTAGGCCCAACAGATGCCGTTGCCTTTATATCGATTGCTAAGAGGTTTCAATTTCCTAAACGGGCAGAAAATATCCTCAAATTGGAAGGTCTTTTAAATGACGCTAGTGGTCTAGTTTCCTTCCAGTTTGCTTTAACAGCCCTTGTAACAGGTTATTTCTCCTTAGCAAAAGCTAGTCTCAAGTTAGCATTGGCCATAATGGGTGGTTTTTTAATTGGCTTGCTTTTTGCTTTTCTAATGAGGTTATGTCTCACTGTCCTAGAGAAATTTGATGCTGCTGATGTTACAGGGGCTCTACTTTTGGAATTAACCTTACCTTTTGTTGCTTATTTCGTTGCTGATTTGTTGGGATTTTCAGCTATTATTGCGGTGGTAGTGGCAGGAGTAATGCAAGCAAATCGTTTGAAAAAAGTGACTCTCTTTGATGCTCAAGTAGATCGCGTTACCTCTGTTATTTGGGAAACCTTAAATTTTATTTTAAATGGTTTAGTTTTCTTAATATTTGGAAGAGAACTGACACGTATCATTGGTCCTCTTTTAACAAGTAACGCTTATAGTAATTTTGATCTTATTAGTATTGTTGTTTTAGTTACTTGCACACTTTTTCTAGTTCGCTTTCTAGCAGTTTCTTGCTTTTATGCTTGGAGATCTTTCAAATACCATAAATCATTTAAAAAGTATTGGAGAGAGATTCAACTGTTGACTTTTTCAGGAGTTAAAGGAAGTGTTTCCATAGCAACAATACTCTTATTACCCAAGCACTCAGTCATAGGAGAGTTGGGGTATAGTTTGATTCTTTTCACTGTTGGTGCAGTAACGCTAATGAGTTTTTTAACGGGACTTTTAGTATTACCAAAGTTAGCGCCTCCCTTACAGGTGAAAGATGATTATTTAATACGTCTATCGATTTTAACAAAAGTATTATCTGTCTTAGAAGAAGATGGTAAGAGTTCTGAAAATCAAGCTTCATTTTATGCAGTTATAGATAATTATAATAGCCGTATTCGTCATCTCATTTTAGAACAAGAATCTAGTGACATTAAGAAGGACTTAGCTGAATTGCAACTGATGATGCTTAGTATAGAAAGCGATGGACTTGAAGCTGCTTATCGTTATGGCAATATTTCTATCAAAGAATATCGTATTTACCAACGTTATTTAAAATACTTAGAACGCCAAGTTAATCGTAGCTTTGTGTCAAATATCACTTATAGTTTAACGATTCTTATGCGTGTTATTCGTGGTATTGTTCATGAGTTTTTAACATTTGGACAAGGAATACGAAATCGGAAAAAACATTTCAAAAACAGGAAACGGTTGTTAGCAGAAGTCAATCGTCAGCACTTAACAGATTTGTACTTATCAAATAATGACCTCATTTTAGAAACGCTAGAAGATATGGAAGGTTATTATAATGCAACTTTGATAGATTTCTTACAAAATGAACGCATTCGAGACGCAGAATTAATTAAATCAGGTTTATTTGTAGAACGTGTCATTGCACGCATAACGCCAGATATTTTAAATGAAACCCTAAGAGGATATTACTTGGAACGCAGAACAATCTCTGAATTTGAAAGGGACGGTTTAATTAGTTCTAAAGAGTCTCAAATTTTAAGGGATAATGTCAATGAATTAGAAAGCTATTCATTAAGAGATAGTCAATCTTCTATACCTTATCAATTATTGGATTTAAAAAAATAATTCTGATAACAAAAAAATCAACGAACAATCGTTGA-TTTTTTGTTATCTTTGGATAAAATCTTTTATATTTAAGGCGGTAGACGGATTTGAAAACCTTGGTTTATCAA-GGTTTTTGGTTGTTTCGCCCCAAATTCGCCCCAAATTATGCGACTAAAAAAATATTTTTGATTTTCTCAAAATTTCTCTCAGCCAGTGCTTCCATCTGATGTGTATAAACTTTCAGAGTAATATCTGGACTTTCATGTCCAAGGAGCTTAGAAATTGTCACAATGTCAACCCCGTTCAAAATCAAAAACGAAGCGTATGTGTGCCGTAATGAGTGATTTCTGACTTTCCTACCCACAATTTTCTTAATCAGTTTATTGCAAGCTGAATTAGATACACCAAAGCACACTCTATTCTTGATATTAGCTTGCCAATGATTTTTCTTATATTCTCGAAGAATATCTATTGTATTTGAATCAATTGGAACTTTTCTTTTTGATGACTCATTCTTCAGATCTGCAAAATCTTGAGTATTCGAGTAATCAAAACTCTTGTTTATATCCAAAATGCCATTTTTGAAGTCTATATCGCTCCAGGTTAGCCCCATAGCCTCAGAAAAACGCAGTCCTGTGACTGCAAGAAGGTAAAGAGTGAAATAGGATACATATTGGATGTTCTCTCTTGTAAGGGCCAAGAGAGCCTTATATTCGCGCTCCTCTAAAAAATCTTCCTCTTCATTTTTGGGCTCTACCTGAGATTTCACTTTTGCACCTTCTGCAAAATTAAAGGTAACAACCTGTTCCCTTACAGCAACTTTCATAGCCCCTTTTATTTGATAGTGAAATTTCTCAAGAGTTTCTTGGGCATATTTCTCGCCAAACTCATTCAACTTTTTTTGGTAGTAAAGCGGTGTAATATCTTTGACCTTCAACTCTTGGAAATAGTTCTTGATGTGCTTAAAGTTTTTTGAATAGGTTTCCCAAGTCTTATCTTTTACATACGGACGCTTATAGACTTCTGACCAGGTCTTGACAAAGTCATATAGAGTTACTTCGTCATTTGTCAAGATGTTTTGGGTCAATTTCTTTTCAATTTCGATTGCTGCCGCCTGAGCAAGCTTCTTGGTCTTAAAACCACCTTTCTCTTTCCGTTTATATTTTCCATCTATGGTTTTGTAGGAAATGCGGTATTCCCACAGCCCGTTCTCTCTTTTTCGATATGATGCCATTTGTTTTTTTACCTCATTTCTGATAAAATGAGTACAA-GAAAAGACTTGCCAGATTGGCAACTTTTCTTATAC---GATTCGCCTTACGCTCGGACCGTCCAAAGTTGAGCGTAGGGCTTTTTATTTATTTCTGAACCTTATTTTTTAATGCGGTTTCTATTGCTATCTTCAATTCTAAGATGGCTTGTTTATCTTCTTTGACAAAAGTGACTGTATTCTCATCCTTAACAGCATCAAAGACACCACCTTTAGTATCTGCTGATCCAGGATATACCAATTGTAAATATCCAACCGTTGCCCCTGGCTCTTTTAATTGATATGCAGTTATTGCTGATAACAAAATTGATTTTTCGCCATCAAGTCCATGTAGAAGCATATTTGACATGTTGCTTTTTCTTGCAATTCTGATAAAGTAGTCATCTATTCTTACTATCGTCTTTGATTTCTTAAACTCAAAAACTCGCTCGTTTGGCTCAGCTGTAAAAATTTCTACTTCAGGTTCTTTGTCTTTGCCACCAAATAATGCCATAACAACTATCTTCCCACCCTGCTTTTATTCGTGATTCAGGGGAGCACGTATTTTATCCAACTAAATTCAAATACTCTTCCTTGATCATAGCCT--CATCAGCTATGGTCTTTAATTTGTACTTTTCCATAAAGACCAGGTAATTGAATTGA----------GTGTGGTCCT-------------------------------------------------------CAGCGATTTCCAATTCTTCCTTCAAAAGATGGTGGATCATA-------------TTCCTATTTGCGTCGAGTTCACATCTCTC---------------------------------------------------------------------------------------------TCTAAAAAGCTGATACTGATATGGAAAGTGATTTTTATGCTGTAACTCATGTAG--GGCGACTTGTTTTTGTTCTTGCTCAGACAGATTCACATCAAC---------------------------------------------------------------CCCTAAGACCTTGGTTATTGGATTGTAA------AATCCCGAACTATGCCAGTCGCTGGCATCG-------------------AACAGGCACAATTCCACTCCAAACTCTTTACAG---------AGTTGGTCTAGTTTCATAGGCAATCAATCCTTTTGTTTATTTTTGAAGT---------GTGCAGACAGGACTGCTGTAATAAAATCTATATCATCTTCATCAAGTGGCTTACCATCAAACAGCATGGTATGGG----------CAGCTGCTTCTCTCAGATCCACAA------------------------------------------------------------------------------CTTGACCGTCAATGATAGCTGTCTC---ATCGCTGGCAATTCGTGGATTATCTGTTAGACCTAGTAGGTAATCTAGTGAGACATTAAAATACTGTGCAATTTCCT---TTGGTTTACCCATCTTAGAATTTTCATTCAAGCTATACAGAGAATTACGACTGTAGCCAAGTGTATCTTCTAAGTCATTAAGAGACATTCCCTTTTTATTACTGAGTTCACGTATCCTATCAATTAAAACAGAC----ATATCGTATCCTTTCTAAGGCATACGAAAAAAATATTTTAAAACTAGATATAAAATTCTTGACAAAAATTAAAACTAGGTTTAAAATAATATTCGTAAGCTAAAGAGTTAGCGAACAAGACAACTAAAAAATAAAGCCTAATAAAACTGATTGGCGTCTGCTTTCTTTAGGTCAAACCTTA--CTTTTAGTAGGTCTTTTCTCTATGCTCTTATTCTAAAACTAGATTTAAAAAAAGTCAAGAGATTAGCTAACTTTTTAGTTAATAATTTAAAAAGGAGGGTAGATGAATGGGAATCGGTTCAATGACAGTGACAGTTAAAGTTACTAACATGGATAAATTTATTGAACTTAGTAAAGAGTTCAATAAAAAAGCCCGCGAGCTAGAAGAACTAGCTCACGAACTGAAGTCATTTGATTTTGAAGGCGAAGTTGTATCAACTGATAGCAACTAGCTCAAATGATTCATCATCTGAAAAAAGATAAACAGGGTATTCTTCTTTAGTTGCAAAATTGAAGAAATCATATCCAAAATTATCTTTTTTGATGTTGGAATTTTTTTCGGAGAGAGAGTCAAGATTGACCTGAGATAGTAGCTTAAAGATTTGCACACGAGCTTGTTCAGCATCGTTAACTCTTTGCAAGGCTCTCAAGTGCTCTTCGCTAGGGAAAGCTGCTATCAAATCAGCTCTGTCATCTAGGTAAGTTCTAGTGTCATCAAGATAGCCATATTTTAGATTATAGTCTACAAATGACCGTTGTTCATATTCTTGATAGGTTTCAAAGCTGACAAGGTTACCTTTGTAACGATAGACGAGAACGTCATCTTGTAACTCTTCTTCGAAATTTGTGATGCCAATTAGAAATTTATGGCATGCCTCTATGATACGAATTTGATTCAAATTCATGGCTTGACCTCCTTTCATAAAAGATTTCAAGTCAATTATACCAAACTAGAAAGGAAAAATATGAGTCAACAACAGAAAAAATGGATTCAGCTAGTGAAAGATAAGCTGAATGAAGAACAGATGACACAAACACATCTAGCTCGTTCTTGTGGTGTTGCTAAGGCAACTATCTCAGAATTGCTGAAATATGGCAAAGGGAGCGACAAACTCAAAAATAAGGTATCTGATGTATTACACATAGATGAGAGCTGGACGAGGTTGGAGGATTAAGAATGAACGAAATTTTTGTTTTTCACGGGCAGGAAGTCCGTACTGTAACCATTAACAACGAGCCTTGGTTTGTTGGGAAAGACGTGGCTGATATTTTAGGCTATTCAAAATCACGAAATGCGATTGCACTCCATGTTGATGAGGATGACGCCCTAAAACAGGGCATCACAGACAATTTAGGTCGCATGCAAGAAACTATTATCATCAATGAATCTGGTCTTTACTCACTTATCTTATCCAGTAAATTGCCACAGGTCAAAGAATTCAAACGTTGGGTCACTAGCGAGGTATTGCCACAGATTCGGCAACAGGGAGCTTATGTGCCTGAAAATCTATCAGATGAGGCTTTCATCGCTCTATTTACTGGACAGAAGAAACTGAAAGAGCACCAGTTGGCATTGGCTCAAGATGTTGATTATCTGAAAAATGAGCAACCAATTCATCCTAGCTTTGCTCAAGCCTTACTGAAGAAGAGAAAAGCTCGTGTTGTCTCTTGTCTAGGTGGAATGGACAGTCCAGCCTATGCTGATAAAGTCTTCGCACAGTCGGTCTTTAGACAAGCTGAGGTTGATTTTAAAGACCATTTCAATATCAATCGCTATGACATGTTGCCAAAGAAATTTGCTGAAGCAGCATTATCTTACTGGATGACATGGGAACCAAGCACAAATACCAAAATGAAAATTTTGGAGATGAACGCTTATGAACTGTAAAACGCAAAAAAGCCTGACGGCAATCAGGCTCAT-ATATAAAGATACAAGAGGATTATATCACAATGAACGAAGTTTGGAAAGATATACCAATTGTTAAAGGATATTATCAAGTTTCCAATCTTGGTCGTGTTCGGTCTATTGGTAGAACAGTCAATGCAAAACAGAGAACAAGAAAAACAAAAGGACGCATCTTAAAACAGAGCTTATCTTCAGGCTATGCAATAGTGACACTTTCAGTCAATGGATTAAGGAAGTCGATAAGAGTTCATAGACTAGTAGCTGAAGCATTTATACCAAATCCAATCAATAAGCGAACGATAAATCATATTGATGAAAATAAACTTAATAATAGAGTAGATAATTTAGAATGGGCGACAGATAAGGAAAATGCTAATCATGGGAATAGAACAACGAAATCATCTTTAGGTCGTTGTAAACCTGTAGAACAATTTACACTTGAAGGGGAATTCATAAACACGTTTGACTCAATAAAATCTGCATCAATGAAAACAGGTATCTCGTCACAAAGAATAACAGCAACAGCAATGGGGCACCAAAAACAGACTCACGGATATAAATGGAGGTACGCATAATGAATGATCTAATGATTCAAATGCTTGACCAGTTCGAAGCTGGTCTAATGGACAGAACGATGAAAGTAATGCACGTTGTGACAGACGAAAAGTATAGATTTCCTTTAGAACTCAACAAGTCTCAATGCGCTTTAATGCTCTTAGGTACTAAAGATACTGGGACATTTGATGAACGCTTTAACTGTCATAAGGATTTTCCGAGGATTCCAAATGCTCGTGAGAAATACCCTCGTGATGAAGTCATTGAATGGTATCACAAGAATTGGCAAAGAACTGTTATCTAAGAAAGAACAAAAGGAACTATATCATGAACAATTTACAAATTATCGCAGTAGGCACACTTATTTCAGTAACCCTGATTGAGTCTCTTATCTCAAATATCAAGCTCAGAAAAGCTCTCAAGAACAAACAGACAGCTGGGACTGTCATTGCTCAATATATCCCACAACGAGGCTTCATTGACTACAAGACTGGAAGACGTGTTGACATTGACCCTGAAACAAAGAAAGAAGTCTTTGTTGACTGAGGAAAGCTATGGATGAATTAAAAGTATTGCCTCACGATATCCAGGCTGAGCAGTCGGTTCTTGGTTCAATTTTTATCAAACCTGAAAAAATGATTGAGGTGGCTGAGTATCTGAAACCAAATGACTTTTACAGGCCAGCTCACAAGATTCTATTTAAGGCCATGGTGAGCCTTGCTGATCGTGGCGAGGCCATCGATATTGTCACAATCAAGTCAACGCTGGAAAGTACGGATGAACTTGGCATGGTTGGCGGTATCAGCTACATCGCTGAGATTGTTAATGCAGTGCCAACCAGCTCACACGCTGAGCATTATGCCAAGATTGTTGCTAAAAAAGCACAGCTACGGTCTATCATTGACAACTTGTCTGACTCAATTGGCAATGCCTATGATGAGGACATGGATATTGATGAGATTATCGCAAAAGCTGAGCGATCACTTATCGAAGTTAGTCAAGCCAGTAACAAGAGTAGTTTCAGACCTATCCATGATGTCCTTTTGGAAAATCATTCAAAGATTGAGGAACGCTCAAACAATACCAGTCAAATCACTGGTATTGAAACAGGATTTTATGACTTTGACAAGCTGATAACAGGCTTGCATGAAGACCAGCTAATTGTCTTAGCGGCACGGCCAGCGATGGGGAAGACAGCCCTAGCTCTTAACATAGCTCAGAATGTGGCAACTAAGTCCAATAAGGCTGTGGCCGTCTTCTCGCTTGAAATGGGGGCTGAAAGCCTTGTTGAGCGGATGTTGTCAGCTGAAGGAACAATCATCAACCATCATATTAGAACAGGAAATTTGACGGTTAATGAGTGGCAACGTCTTATCTATGCACAGGGTCAGCTTGCTGAAGCTCCAATCTTTATAGATGACACAGCTGGAGTCAAGATTACTGACATCAGAGCAAGAGCTAGGAGGCTATCTCAAGAGACTGACGGACTTGGATTGATAGTCATTGACTATCTTCAACTCATTCAAGGGTCACGGTCTGACAACCGACAGCAAGAGGTATCTGAGATTTCTAGGCAGTTAAAGATTATTGCCAAGGAATTAAAAGTGCCAGTCATTGCACTATCACAGCTTAGCCGTGGGGTTGAGCAAAGAAACGACAAAAGGCCTATCATGTCCGACTTAAGGGAATCAGGCAGCATTGAGCAAGACGCTGATATTGTCGCCTTCCTCTATCGTGATGCTTATTACCAAGACAAAAAAGAAGGTCAGCCAGAAAACGACATCACTGAGCTGATCATCAGAAAGAACAGACACGGAAACCTTGGCACAGTCAAGCTGTATTTCCACAAGGAATATACCAAGTTTTCTAGCGTTGAGGAGGAATGA-AATGAAAAAATTTGACCACTATTTCAGCAACCATATTGCTGTAAAAAACGAATCTGATACAGTCACCATTGTTGACTATTACAATCCAGAAAAGGGCTATGAGTATAACTTACGTTACATTTTCGATAGAAAAAATTCATCCCTTGCTATCACAGGAGACTTTGGGGAATTAGTTGCACGAAATTTCTACAATATGGGTGAATGGGACACATTCTACAATCACTATACTGGTCATCTGGGGTATTTTCTTGAAAAGTTACTATGTTCAAGTAGGCCAGTTCATTACTATGATACTGACAAGGCTAAAAGAGAAATTCTCAATGAATTCTTTGATGGTGCTGATTATGATGATTTAGATTTTGATGATGAATTCCTACTTGATCAATTATTTGACAATTTTGACGAAGATAAAGGATTTACTTATATTCTTCCAGAGGCTTTTGAACGTTTTAGCGAAGATATGGAAGAATATGAGGTCTATGAATTTCTATCAAGGGCTGGCCGATACGTCAATGATGTCTTTGAACTTTACTTAGACGCTTATAAGAGAGCTTATGAGTATCTAACAAAGGAGGTTGATGATGGCACAACGCAGAATGTTTAGTAGAAAAATCACTGAGACTGACCGTTTTTTGGAAATGCCACTATCATCCCAAGCTCTCTATTTCCATTTGAACATGGGAGCTGATGATGAGGGCTTTATAGATAAGGCAAAGACGATTCAGAGAACTATTGGCGCTAGTGATGATGATATGAAATTACTGATTGCAAAAGGGTTCTTGATTCCCTTTGATAGTGGTGTAGTCGTTATCCGTCATTGGCGGATTCACAACTATATCCAGTCTGACCGCTTTCAATCAACCTTATACCAGTCAGAAAAGGCTCAGCTAGAGTATGACAAGTCAAAAACAGCTAGTCTTAAACCTATTGGAAATTGTATACAAAATGTATCCAAAATGGAGACACAGGTTAGGTTAAGTAAGGGTAGCTTAGATAAGGATAGCTTAACTACCTATCCTACAGTTTCAGACAATGAGGAAGAAGATATTCCATACAAGGAAATTATTTCTTACTTGAATGAAAAAGCTAATAGAAATTACAGACCTAACATTCAGAAAAACAAAACTCTTATCAAGGCTAGATGGTCAGAAGGATTCAGGTTAGATGATTTCAAACATGTGATTGATACCACGGTCAAGGATTGGTCAGGCACTAAGTATGAAAAGTATCTCAGACCTGAAACGCTCTTTGGTTCTAAGTTTGAAGGCTATTTGAATCAAGCACCACGAATCAAGACGGAAACAATTGACGGAAGGTTGGGCTTTTAGATGAATCCTTTTAAGAATTTTGAAACTAGGCAAGTCTTGGAAGAAACCTGCGAGGTTCACGGTTGCCAGCTCTGGCTGACTAAAGTACCGATTAAGGGACGGCTTGAAGAACTCAAGCAGTGTCCAGAGTGTACCAAGGCCGCTATCAACATCTTTGAAAATAAGTTGAACAGTCAGAGCAAAATCAACAGCAAGCTTGCTGATACATATGCTGTCTTTGAAAGAGATAGCTTGGTATCAGATAAGCTGAGGGCTAAGAGTCTTGAGAACTATGAAATCAAGGATGAAATTGACCAGCATGCTATCAATTATGCCAAGCGTATGGAACAGTTCTACCGACAGGATAGAACAGGCAATGCCATTATTACTGGCCCTTCTGGTGTTGGCAAAAGTCATCTGACTTACGGCTTGGCCAAGTTCATGAACGAACAATTCAAAGCCTACGAATCACCAAAATCAGTTCTTTTTATCTCACTGGTGAGCCTTTTTACCAAAATAAAAGAAAGCTTCAAGGTTGACAATGGGTACAGACAGGCTGACATGATTGAGCTGCTAACTAGGGTGGACTACCTCTTTCTGGACGATTTGGGCAAGGAGAGTCGCAAAGGCGACAGCCAGAACAATGAGTGGACACATCAGATTCTCTATGAGATTTTGGACAATCGGAGCAACACAATCATCAACACTAACCTGAGTAGTAAGGAGATTAAGGCCTTGTATGCTGACAATTATGGCAACGGTGCTTTGTCTAGTCGGATTCTTGAGGGTGTGACTGGAAATAGCTTTGCTTATCCGAAGGATATGGAAGATAGGAGGTATTGATGAAATTTTTAGACCTCTTTGCTGGCATTGGTGGTTTTCGCCTTGGAATGGAGCAAGCTGGGCATGAGTGCATAGGATTCTGTGAAATAAATAAATTTGCTAGAGCTAGCTACAAAGTAATACATGATACTGAAGGAGAAATTGAACTACATGACATCACAAGAGTTTCAGATGAGTTTATTCGAGGAATCGGAAGTGTGGACGTTATCTGTGGCGGATTTCCGTGCCAGGCTTTCTCAATTGCTGGAAATAGACGAGGTTTTGAAGATACACGAGGAACTTTGTTCTTTGAAATTGCTAGGTTCGCATCTATTCTCAGACCTAAGTATCTATTCCTTGAGAACGTTAAAGGACTCCTCAACCACGAAGGGGGGGCTACATTCGAGACCATCATCAGAACCTTGGATGAATTGGGGTACAACGTGGAATGGCAAATCTTTAACAGCAAGAATTTTGGAGTCCCCCAGAATAGGGAACGAGTGTTTATTATCGGACATCTTAGAGGAGAAGGTACCAGACCAATTTTTCCTTTCGAATCAAGCATCACAGAAAATTATCCTATCCACACCAGAAAAATAGGAAATGTTAATCCATCTGGTAATGGAATGAATGGGGAAGTGTATGATTCGGAAGGTTTATCTCCAACTCTAACAACAAATAAGGGAGAAGGAGTTAAAATCGCTGTAAATGTTGTAGGCAGATTACCTGGGAAATTTGAAATGCCAAATAGAGTCTACGATCCAGATGGCCTAGCACCGACTATCAGAACTATGCAAGGTGGAGGGTTAGAGCCAAAAATAATTCAGCGAGGCAGAGGCTATAATCAGGGAGGAGAATATGAAATTTCTCCAACTGTCACATGCAACAGTTGGCAAGAAAACAATCTTTTAAAGATAAAAGAAGCCACTAAAAAAGGCTATTCAGAGGCAGAGGCTGGCGATTCAGTAAACTTATCTCACCCAAATTCTGAGACAAGACGTGGACGAGTTGGTAAAGGTATTGCCAATACTCTCTTGACTGGAGAAGAACAAGGTGTGGTTGTTTATGACTTGTACAACAGAAGAAAGAAAGATATTGTTGGCACTTTAACAGCTAGCGGTCATAACGGTAATACTACTACGGGTACTTTTGGTATCTCTAACGGATTTAGAATCAGAAAGCTTACACCTCGTGAGTGTTGGAGGCTACAAGGCTTCCCTGACTGGGCTTTTGACAAGGCGAGTCAGGTCAATAGCAACAGTCAATTATATAAACAAGCTGGTAATAGCGTAACAGTAAACGTCATTGCTGCAATTGCAAGGAGATTGCTATGACCTATGAAGCTACATTCATGCTATATGGTTACAAAGCTGTTCCAATTGGCCAGTTTGAATCTAAGGAGTTGGCTGCCCAAGCAATTATTGACCATATCATTGAGAACTCTGGCATACATAGACCAAGGGTAGTTGCAACAATGAAAATACGGAGCAAGGAAATCAGAATTGATTATGGTTCTAAAACTTGCTACTACTTGATTACTTTAATTAA-AAAAAAACGGAGGAAAAACAAAATGAGCAATAATATTGACTATAAGCAGGGCTATCGTGATGCTATACAGTTTGCCATCTCAGAAATCAATGAAAGTGCAGACAATTTTCTTATCGATGAAAAAGAGGCTGATAGAATCAACGAAAATCTAAAAACAATATTAAGAAAGGTTTATCAAAATGACTAAAACAATGACACTTGAAGAGAAGGTTGAACAGTGGTTTATTGACCGTAACTTACACGAGGCAAATCCTGTCAAGCAGTTTCAGAAGCTGATTGAGGAAACTGGGGAGCTTTACTCTGGTATTGCAAAGGGTAAGAGTGAAATCATCCGTGATTCACTTGGGGACATGCAAGTTGTCCTGATTGGCATTGAACAACAAATCAAGAACGGTGCTCAGATTGAAGCAAGTCCACAAGATATGGAGCTGTTGCTACTTGCTTCAAGTTTGGGGGAGATGGCTCAGAAACTCTACAAGCATATCTTCCACAACGAAACAAAAACACCGCTTATCCGTCCAGAACTTAGCTTGCTTCACTCTAATATTCATTCCATTGCAATCCACAATCTGACAACGGCTGATGATTGCTTGGCTATTGCCTATGAAGAAATCAAGGACAGAAAAGGCAAGTTAATCAATGGAATTTGGGTTAAAGAGGAGGATTTGTAATGAAAAACCTGAATTGGGAAGAATTCTTCAACAATCTCAAGGCTTTTGCTAGTGCCATCATCATCACTGTATTTGTTTTTGGATTCAACTATCTGTTTTATGATATTGGCTACCAGAAAGGCCATCAGGAAGCTGACAGGGTGATTATCTATGTGGCTGACAATGCTGGCGCTGAAATGTTTGGCAAAATCACTGATAAAGAAATCATTGAAGGCCGTCACACAGTTACAGCTGGCGCTTATGGCAAGTTCTTGGTTACTGAGGAACAATACAATGAAATTACTGTTGGTGATGACATTCCTGACTATTTGAAAGGACGTGGAAACTAATGACAAAATGTGATTTTATGACAAAACG---------------------------------------GCTCAATATTCTAAATGATGAAGATGAGGAA--ATGAAGAAACTCA----------TTGAACAAGGCTACACAAAGATAGAAAGTGAGCT------------AGGTAAGATAACTGGATTCAGAATCTTGCATGACAATGTAAACTATCCTAGCCATTATCAAGGGAAATACGGTTTAGAGTCAATTGATGTTCTCAGGAACTTTATGACCCCTGAAATGCTCAAAGGA---------TTTTATCTAGGAAATGCCCTAAAGTACCAACTACGGTACCGAAAGAAAAACGGCCTTGAAGACCTCAAAAAAGCAAGAAAGAACCTTGACTGGTTGATTGAAGAAATGGAGAAAGAGAAATGAAAAAATCAATAGGAATCCTTGAATTTAAAGAATTTGATGCTTTTGTTGGTGGAAAGGTTATGCCTGTCTATCTTCATAGTGCTAACCCAAACGTGCCAACGACTAATAAAAATGAGGCTATGAGGGTTACCAAAAAGAGATACAGAAAAGAGTTCTCTGACAAGTACATTTTCAGAAAGGTTGGTGAGGTTGATGATCAATAATGTTGTACTTATTGGCCGCTTGACAAGAGATGTTGAGCTACGTTACACGCCGTCAAACATCGCAAACGCTACTTTTAACCTAGCAGTCAATCGAAATTTCAAGAATGCTGCTGGTGATCGTGAAGCTGATTTCATCAACTGTGTGATGTGGCGACAACAAGCTGAAAACTTGGCCAATTGGACGAAAAAAGGAATGCTGATTGGTATTACTGGACGAATCCAGACAAGAAGCTACGAAAATCAGCAAGGTCAGCGTATCTATGTGACTGAGGTTGTTGCTGACAGCTTCCAGATTCTTGAAAAGCGTGATAATTCAACGAACCAGGCAAGCATGGATGACCAATTGCCACCATCATTTGGAAATAGTCAGCCTATGGATATTTCAGATGATGATCTACCGTTTT-------------------------------------------------------------------------------------------------------------------------------------------------------------------------------------------------------------------------------------------------------------------------------------------------------------------------------------------------------------------------------------------------------------------------------------------------------------------------------------------------------------------------------------------------------------------------------------------------------------------------------------------------------------------------------------------------------------------------------------------------------------------------------------------------------------------------------------------------------------------------------------------------------------------------------------------------------------------------------------------------------------------------------------------------------------------------------------------------------------------------------------------------------------------------------------------------------------------------------------------------------------------------------------------------------------------------------------------------------------------------------------------------------------------------------------------------------------------------------------------------------------------------------------------------------------------------------------------------------------------------------------------------------------------------------------------------------------------------------------------------------------------------------------------------------------------------------------------------------------------------------------------------------------------------------------------------------------------------------------------------------------------------------------------------------------------------------------------------------AGGAGGTGCTTATGAACGAATATAAGAAACCCACCTACATCGTCATTCAAGAGGCAATGGCTGAGCGTATTAGATTTCTTGAAGATGAATTATATAACAGAGCATACAAAGACATTGAACGGCTAGAAGTTGAGAATGACCGTCTGAAGGTTAGATGCCTTGATTTGCAGTTGGAAAATGCTGACTATGTCTGGGATGACATGTGTCGCTCTGCTATTGCTCGTGCAAAATCAGAAAATCGAAGACCACACAGAAGATGGAGGGGAAGATGAAGTTAAGGCTTGAAGAACTAAGAAACAAACTTGGCCTCAGTCGCAGAGATGTGCATGAAGCCACTGGCATTTCTATGAACACGCTGCTACATTATGAAAAAGGCGGTACACCATCTATTGGTCAGGTTGAAAATATCGCTAAGGCTTACAATATCAACCCAGCCTGGTTGCTTGGTTGGATTGATGAAGGCCAGCAACCACAACCACTTGAAACCGTTGTTGAAAAGATTATCTATGTGGAAAAGGAAGGCTGTAGATTACCGCCATATTGGAACAATGATAATAATGGCAGAATCATCAAGTGGAAAGAATCAAGAAGAGCATTCCAAAGGAGAACAATTTGACAAAGAAAACAGCAAGTAAGACAAGACGTGATTTCCTTGAGTTTGAGCTTGAGGCTAAGTATCTAAAAATTGATAAACTTATTGGGCAGCGCCGTCATGAACTGGAAAGAATCTATGCAGTCAAAAACCTGACAATGCCAGGAATCGATGATTCAGGAGCTAGTCGCAGTGGAACTTCAACTAATACTTCTGAAAATCTAGCTGTTGCTTATGCCAGTGACCCAATGATTCTGAAACTGGAAGAGTTCCAAAATGCGATATCAGAATTACTAGAGGTACTTGAACCCGATGATAAGAAAATTTTCCATCTGAGGTGGGGAGAACATACTGGATATGATTGGATTCAAGTTTGGCACATCATGGAAAATGGCGAGACAGGTTATCTTTACAGACATAGCAAGCAGATTTATAGAAGACGTGAAGTCATCCTTGATACACTTGCAAAATTATTGTTCATGTAACTTGTCAAAAAAACATATAGAATTGACAGAAACAATCTGATAGATTGATAGTGTCGCTAAGCACCGAGAAATCCTTGGTGCTTTATTTTTTTGAGAAAGGAGCAAAGCGATGAATATTGTTGAACCGCTACGAGACAAAGACGATATACAAGCCATGAAGGACTATCTATCATCTTGGAATGAAAAGTATTACATGCTATTTCTTTTGGGCATCAATACAGGTTTCCGTGTTGGAGATATTCTCAAGCTAAAGGTCAAAGATGTCCAAGGCTGGCACATCAAAGTTAGGGAACAAAAGACTGGTAAGTATAAAAGTATTAAGATGACAAGGCCACTCAAAAACGAATTGAGGGAATTTGTCAAAGACAAGGAACTTCATGAGTATCTATTTCAGAGTCGTGTCGGAAAGAACAAGGCGCTCAGTTATAAGACGGTTTACTGGTTTCTTAAAAGAGCTGCTGAAGACCTCGGCATTGACAATGTTGGAACTCATACAATGCGAAAAACCTTTGGCTATCATTACTACAAGAAGTACAAGAACGTTGCTGACTTGATGTCACTATTCAATCATTCAAGCCCAGCAGTTACACTAATCTACATTTGTGTAAGGCAAGATGAGCTTGATACTAAGATGAGTAATTTTAGCCTCTAATATTTTTTTGATTTTTTCAACTATCCATAACGAGGAAGTTTCTAGTCTATATTTTGAAGTGAGCTTAAAGCCTTGTCCTAATTAGTTTTCTAGTGTGAAACAAAATTGGATAAAATATAAGATATAGATAGTTCAGCATGGTTATTTTACATAATTTCAGCCATAGAAAAATAATCTTGTCAAAAAAATGGGTATTATTGACAAAAACAATCTGATATATTTGTAACATGAGAAAAATCCAGAGAGCAAGCTTAGGCATGTTCTTTTTTTTGTTGGGGGTGACGATGCCATGAAAGATGAAAATGCATTTGATGGAATTAGGCTTGAAGCTGGTAGCACTTTAGAAATCTATCTCACGAAGAACGACTTAGAACATATTGCAAATGGATATGAGGTGACTTTAGATATTAAGCCTAACGAGACTGTAAATAAAATCGTAATAAAGCCAAGTTTTGTAAATAATATTCTAAATCCGTTAATCAACTATGACAAAAGAATAGTGAGTGAAGCAGATTTAAAGTTTAGAGACATTTCAAGAGAGGTTGCAAGAGATAGTTTTGCATTGGGGTCAATGTAGTGGGCTATAGAAACCCTAAACACTCTGACTGGTTCAGAGCTTGGCAGATTAAATTCTACAACTCGAAACCTTGGAGAACTCTGAGAAATAAAATCAGAAAAGCTAAGCGTATGCGTTGTGACATGTGCGGACGTTTGATTCACGGTAAGAGTATTGTTGACCACATCATAGAGATTGACGAAACTAATTATCAAGATGAATCTATCACTCTCAACGAAGAGAACTGTCAGTTACTTTGTCTTGAATGTCACAACACAAAAACTTTTCAAAGTAAAATAAATTTAAATTTAGATAATCGGAATATAAATTTATTTTTGATTTTTTTATTTTTGAATTTTTGTGGACTCCCCCCATTTTGAATTTTGACAGCGCCAAAATAATAACGGTGTCAATCCTCTTGTGTACCTCTCCCCCAAAATTGACGAAAATTGATACAAGAAAGGAGCATGATTTTGAAAATCAATGAAGTTTTAGAAAAGCTAGGAATAAGTCGTGCTACCCTTACAAGGTATCGAAAAAAGCTGGGCATATTTGAAGAAACTAGGTCAAATATCACCAAAAGTCAGTTCAAAGAGTTGGAAAAGCTTGCCAATCAACGGCAAAAGTACACAAGGCAGGAACGTGTTGAGCTATCTCGTAAGACTTTCAAGCTGATTCCAAAAGAAAAAATGCTTGAAATCAGTGATAATGATTCAGTTGGGTTGAAAAATCTCAAAACTCAATACAATCACAATCAAAAAGTGATTGAAAACTTCCAGCTTGAAATCAATAAGGTCATCAATGACGGTGAGCTACCTGATAAGTACCTACTTGATGGAATGGAAAAGTATCAAAAGCTTAACATGCAGATCATGTCAACGATTGAAAAGCAAAGTCCACAGGGTGACAGGCTCAAAGAAATGATTCAGGAGAAGTTAGCACGTTATGGTTGAGATGAGATATTTTGATAAGTATGCTCAGCTCATCTATACTGGTAAGATTCGTATTTGTAAGCTCACAATGAAATCAATTAGACGTGTTGAGCGATACAAAGAGCAATACCTCTTCAAACAGGAGGAAGCTGACAAACGGATTGAGTTCATTGAGGAAGAGTGCAGCAATACTAAAGGCCTTGCTGGTAAGTTACGCTTAGCATTACCACAAAAGGTTTGGTTAGAAACAACGTGGGGCTTTTATCACACGGTTGAGGTTACTAAGACCAATCCTGATACCTTGGAAGAATACACAGATTATGAAGAAAGGCGTCTCATTCATGAGGTGCCTATTATTGTGCCTCGTGGCACAGGTAAGACTACTCTTGGTTCTGCTATTGCTGAGGTTGGTCAAATCATTGACGGTGAGTGGGGTGCTGATATTCAGCTTCTTGCTTACAGTCGTGAACAGGCTGGCTATTTGTTCAATGCCTCAAGGGCGATGTTGTCGAATGAAGAAAGCTTGCTGCACTATATGCGTGAGGCTGACATCCTACGGTCAACCAAGCAAGGTATCTTGTATGAAACAACTAACAGTCTTATGTCTATCAAGACTTCTGACTATGAAAGCCTTGACGGTACTAATGCTCACTACAATATCTTTGATGAGGTGCACACTTATGATGATGACTTCATCAAGGTTGTGAATGATGGTTCCAGCCGTAAGCGTAAGAATTGGATAACCTGGTACATTTCCACAAATGGAACGAAGCGTGACAAGCTCTTTGATAAGTATTACAACATCTGGGTAGATATCCTTGATGACAAGATTATCAATGATTCTGTCATGCCTTGGATTTATCAGTTGGACGATGTGTCAGAGATTCATGACCCTGATATGTGGCAGAAAGCTATGCCATTACTTGGTATCACGACAGAGAAAGAAACCATCGCTCGTGATATTGAGATGAGCAAGAATGATCCAGCACAACAAGCTGAGCTGATGGCTAAGACTTTCAATCTTCCTGTCAACAACTATCTTGCTTACTTCAGCAATGAAGAGTGTAAAGGTTGGTCAGATAAGTTTGATGAGAGTTTGTTTGTCGGAGATGATGAACGGAACGCCCGTTGTGTGATTGGGATTGACTTGTCAGATGTCAATGACATCTGCTCTATCTCTTTTATGGTTGTGCGTGGGGAAGAACGGCACTATCTAAACAAGAAATTCATGCCACGGCATACCATTGAGACATTGCCAAAGGAACTGCGTGATAAGTACACTGAGTGGGAATTAAGTGGCATGCTGCATGTGCATGAATTGGACTACAATGACCAAGCCTATATATTTGAAGAGTTACGGCAGTTTATGAGTGACAACAGAATTTTGCCTGTGGCAGTCGGTTATGACCGCTACAATGCAAGGGAACTTATTCGCTTGTTTAACGACTACTACGGGGATATTTGTCACGATATTCCCCAGACGGTCAAATCGTTATCAAATCCGCTCAAGGTTTACAAGGAGAAGGCTAAGATGGGCAAAATCATCTTTGATGATCCTGTGGCGACATGGAATCATGCCAACGTCCGTGTCAAAATTGATGCCAATAACAATATTTTTCCAAACAAGGAAAAGGCAAAAGAAAAGATTGATGTCTTTGCTAGTCAGCTAGATGCCTTTATCTGTTATGAAAATTTCAAGGAAGACTTGAGCTACTACTTTGATTGAGGTGAAGAATGAACAACTATTTGAAAAATTTGAAGGAGGTTTTTGCTAGGATTTTCCGTCCAAACAATCGGAAATCTACAAGAACCTATCTTCAAAGAAGTATCTCCTACTGGCGTAGGAACTCCATCTATTTGGATAACATCTACAATAAGATTTCAACTGACACAGCTCAGTTAAGGTTTAAGCATGTCAAGATTACTCGTAACCCAGGCGGTGTCGATTCGATGGTTTGGTATGAGCATAGTGATTTGGCTGAGGTGCTAACAGTTTCACCAAATCCACTAGAAGTGCCTGTTGTCTTTTGGTCAAATGTAACTAGGGCTATGCTGCGTGACGGTGTGGCGGTTGTTGTACCACGTTGGAAGAATGGCCGACTGGTTGAAATATGGCTTGCTAAGAAGACAGTGACTTGGACAGCAGAGAGCGTGGAGCTTATGCTTGATGATGTTGCTGTTGAGCTTCCTCTTACTGATGTGTGGGTATTTGAAAATCCTAAGTTGAATGTCACGGCTCAACTCAATCAGATTACTGAGCTTATTGACATTAACTTGAATGCTTTGACAGAAAAGCTTAGCGATGGCAATTCTAGCTTGAGAGGTTTCTTAAAGCTACCAACTAAGGCAGCTGATGAACATTTGAAGCAACAAGCCAGGGACCGTGTTGATAGTATGCTTGACTTGGCCAAGAACGGTGGCATTGCTTATCTTGAGCAAGGCGAAGAATTCCAGGAACTTAGCAAAGACTATTCTACTGCTTCTAAGGAAGAATTAGAGTTCTTGAAATCACAGCTTTATAATGCTCATGGTATCAATGAGAAATTATTTACCTGTGACTATACTGAGGAACAATATAGAGCCTACTATTCTAGCGTCATGAAGTTATATCAGCGTGTCTATTCTGAGGAGATTAACAGAAAATACTTCACGAAGACAGCACGGACTCAGGGCAATAAGTTACTGGTCTTCTTTGATATGGCTGACATGATTTCATTTAAGGATTTGGTTGAAGGTGGCTTCAAGTCCAAATATGCTGGATTGATGAACTCAAATGAGTTCCGTGAAACCTATCTTGGTTTACCTGGCTATGAGGGCGGTGAAGTATTTGAAACCAACCTGAATGCTGTTCGTATCGGTGCAGAAGAATCTGAGTAGAATCTAAAGGGTGGGTGGTTGGCATATCTTTCACGAAAGGAGGTAAGCAATGGAAAAACTAAAAACCTTTGTTGTGAAGTCGGTTGAGGATGAATCAGCTGACTTTCATTTTGAGGCTTACGCTTCAACCTATGACAATACAGACAGAGAAGGCGATGTGATGGCCAAGGGGTGTTTTGATAACACTCTGAAATCTAAGGCTGTTGTCCCTATGTGTCTTAATCATGACCGTAACTGTGTTATTGGTAAGCATGAATTGTCTGTGGATGAAAAAGGCTTGCGAACACGTTCAACGTTTAATCTTAGTGATCCAGAGGCTAAGAAAACTTATGACCTCATGAAAATGGGGGCATTGGATAGCCTGAGTATTGGGTTCTTTATTAAAGATTATGAGCCTATTGACGCTAAGCAACCTTATGGCGGATGGATTTTCAAGGAAGTTGAAATCTTTGAAATTTCTGTTGTGACCGTGCCAGCTAACCCTCAAGCAACTGTTGACAATATTAAGGAATTTGATATGTCGGCGGTTGATAAGCGAATCGCTCAGGCGAACATGAGGCAAGAAATCATGAGTAAACTTGCAAAAATTTAAAGGAGACATGATGAAAAAATCACTCATTGAGCTTTTGGAAGCTCGTCAAAAAGCAACTGATGAACTGGCTGAGGTAAAGCTTAAAAAAGCCACTATTGAAGCAAAGATGAAATCTTCAACCATTGAAGACGATGACTTGGAACAGTTAAAAACTGATGCAGAAAGTTTGGTTTCTCAAGCAACAGCTATTAAGGAAACAATTGCTGGGCTGGATTCTGACATTGAAGAAACTGAAGAAGAACTCAGCAAAGCTGCTAAAATCATTAAAGAAAAACAGAAAGGTAATACACCTATGGATTATTTGAAAACCAAAGCCGCTGCTCTTGACTTTGTCCGTATTCTGATGGACAACGAAGGTAGCGCAAACAGTGCCCGTAAAGCGTGGGAAGCTAACCTTGTTGAAAAAGGAGTGACTAACCTCACTAAGATTCTTCCAGAACCTGTTCTTATCGCTATTCAAGATGCCTTTACTAACTATAATGGGATCTTGAACCACGTTTCAAAAGATCCACGTTATGCGGTGCGTGTTGCTCTTCAAACTCAAGTATCTCAAGCTAAAGGACACAAAGCTGGTAAGACTAAGAAAGATGAAGACTTCACATTCTTGGATTTCACTATCAACTCTGCGACAGTTTATATCAAATATGCCTTTGAATATTCTGACTTGAAGAAAGATACAACAGGCGCTTACTTCAACTATGTGATGAAAGAACTTGCTCAAGGCTTCATCCGAACTATTGAACGTGCTGTTGTCATTGGTGATGGAAAATCTAACAGTGCTGAAGACAAAATCACTGAAATCAAATCAATTGCTGAAGAAACTGAAGCGAATCTCTTTGAAACACAAGAAATCAATGTTGCTGGTGTATTTGACAATGCTGTTCTTGAAACGCTGGTTGCTGGTATTGATAAGATGGTTCCAAATACTACTCCAATTCTTGTCACTTCAAAAGCCATTGCTCGTAAATTGAAATTGGTCAAAGATGCAGAAGGTCGCTACATCGATCCTCAACCATTTGCTCCAATTGCAACCAACGGAAATGTTATTGCTGGTTTTCAAGTTTACATCTATGACTGGATGGACGGTGCAACTAACCCAATCATTGCATTTGCTGACCAAGCTTATAAGATGATTGGTGATGAGGCTGCCGCTGACCGCTTTGATGATTATGATGTAACAGTCAACCGCCGTCATATTGAGCTTGCTAGTGTTATGGGTGGTCGTTTGGCTCAGTACAAATCAGCGGTTAAGTTTACAAACCCAGCAGGTTAAATATAGAAAGGGGAGTCTGAATGACAATCCTTAAAACAATCAAAGAAATGGTAGAAGTTGACGTTGAAGAGGATATCTTTGACGTCCAACTTTTACGATATATCAACAGTGGGATTTCATATTTACAAAGAAATGCTATTCCTGTTATCCGTATCGATAAAGAAACGGAGTTAGAGGGATGGACAGACATTAAGGAAGAAGATAGGGAGACAGTGCTTGACTGGTTACATCTGAGATGCGTTCAACGTTTTGACAAATCTTTGATGACAGGCAGTGCTGCTACTATGGAATGGATTGACGGAGAGATGACAAATCTTTTGTATCAACTCAAGGCAATCTATGAAGTGAAGACATGAAATCTTCAAGAGTAGCTATCATTCTTTGCTATGATGAGCGTGTTGAGGTTGAAAAAGGTGTCTGGGAGAAAAAGACCGTAGAAAAGAAAGTCAAAGCTGAGAAAGAGAAAATCTATCAGCGAAGGCTTGATAAAGCTATGGCAGACGGTCAAGTTCTGACTGCTAGGTTTAGTGTTCGTTCCAACTATGTGACTGACACTCTTGACTATGTCAAATATAATGGCAAAGAGTACAAGGTTAACATTGGGACAGAATCAGATGATGGTCATTACACTATCATCGAACTTGGAGAACTGAAATAATGGCCAAGAAATTTTTCACTAGACAAGATATTCAATCTATCCTTGAAACAAACCCTTTGAAGGCTAAGGTCTTCTACATGGAACGTGAGGAGAAATCTTCTCCTGACAATGTCATCTTGTATTATCGGTTAACACCAGGCAGTAGCATTACTGCTGATGATAGAGTGCACATGAGAAAAGTGACTTTGCAAGTTAGTCACTACCACAAGAAGAAACTAGACAACATTGAAAATTTGATGCTGTCTAATTTTATGTGTGAGCCAAATCAATTGAATCTAAAACAACCTGACACTGACTATCTACTGACAACTTACAGACTTGAGGTGTTTACAAATGGGCGGTGGTAGCGTGAAGATGACACCGCTAAAGGTGGATATCAAGAATCAAGTTTTAGAGAACATTAAGAAGGCTGCCCAAAGTACAGAAAATGACATTAGAACTGGAAGCCCTAGACGAAACGGTGTTTACGAAAAAGGTTGGACACACGACATCATAGATGACGCCGCTGTTGTTCATAATAATGGCAAAGAAAAATCTCTATCCCACCTATTAGAGAATGGTCATGCCACTAAAAACGGTGGCTTTGTTGCCCCTAGAGAGCATATCAGACCAGCCTACCTCAAGAATAAGGAGAAATTCCTTAATGATATGAAATCCATTAAAATCACACCTAAATAAGAAAGGAGTCTTACATGACTTATCAATACGATACAAGGGAAGTCACTCACGGTAATGCGAATGGTTTTTATGCCAAAATTGCTAAAACTGATGCTGGTGCCTTAGACTTGCAGAAACCTTATCCCTTTACAGGGCTACGAAGCACATCCTTTGAAACTTCTCAGGAATCAAATGCCTACTATGCAGACAATGTGGAACATGTTCGTTTGCAAGGTAAAAAATCCACAGAAGGGTCTATTACAACCTATCAGATTCCTAAACAGTTTATGATTGATCACTTAGGTAAAAAGCTTACGAACTCTACACCACCAGCTTTGATTGATACTGGTGTCAATACTAACTTCATTTGGGGTTATGCTGAAACTGTTACAGATGAGTTTGGAGCTGAGATTGAAGAGTTCCACATTTGGACGAACGTTAAGGCATCTGCACCTAAAGGCAGCACATCAACTGATGAAACATCAGCGACACCAAAAGAAATTGAAATCCCTTGTACTGCCTCTCCAAATAACTTCATTGTGGATTCTGAAAAGAAACCTGTATCAGAAATTGTATGGCGTGATGACAGCAAAGGAACCGTCCGTGGGAAGTTTGACAAGTTGTTTGCTGACAAGTCACCAGGCAAGCTGATTGATTTCATCAATGAAGCGCTTGGAACAACCACTACACCTACCACAACTGTTAGCGGAGGCTCTTAATGATTAAAAAAGAACTATCATTCACAGCGTTTGATAGTTACGGTGAAGAAAGAGAGCACACTGAAACAGTGCGCTTTCTTTACTCTTTACCAGCTATCAAGATGTATGAACAGCGAACTGGTCGTAACTTCTTTGATGACAACCAAAAAGCACTTACAGCATATACACAACTTGCTCTTGCAACTGGTGTAAACTGTAACCTATCTGATTTAACTGATGAAGAGAAAATCAAGATGATGCCTCTACTTATGGAACCTGATTTCATGAACTTCTTGACTGAAGTCATTCCTTGCCTTTATGGTGAGGTTGAAAATGGACGTTTAGTACAAAATGAGCTTACCGCTGAAACAGCTTCATTAGCTCCTTGGTTTGGTGATTTGATTGATATTGGTTTCTTCTCAGACCTCTTCTATGAATTTAACCGAAGCAGAGCAAAGGTGCCGCAAGATAAAAAAAAGCCTCTTCAGAAGTTGTAACTTCCGAAAAGGTTTATAAGGTTATCTTTGAAAATCGGATGGATGTTTTTTGGGCAGAATCCCAACACTTTAACTATTTGATGGGAACGCTTCACCAAATGAGCATCAATCAGGAAGAAAAGAAAACCTTATCCAACGCTGATTTACTTAGCGTGATGTCAGATTAAAAAGAAAGGAGGAAATCTATGACTGAAACGTTTGAAGGCTTATACGTCAAATTTGGTGCTAATACTGTTGAATTTGATAGGTCTGTAAAAGGTATCAACACTGCCTTATCTAGTTTGAAAAAAGACTTCAATAACATCAACAGACAATTGAAGATGGATCCAGACAATGTTGACTTGTTGAATCGTAAGTTGGTTAACTTGCAAGAACAGGCTCGTGTTGGTGCTATAAAAATTGCTGAACTCAAAAAGCAACAGAAGGCACTGGGAGAATCTGAAGTTGGGTCAGCACAGTGGAATAAGCTTCAACTTGAAATTGCTAAGGTTGAATCACAGATGAAGATTGTTGATAAGGCAATGGAGTCAACAAAGAAACACATTGAAGATGTAGGAGACCCAAAGTCTATTCTGAATCTTAACAAAGAACTTGATAATGTTGCTAAAGAGCTTGATATTGTCAATCAAAAGCTTGAGCTAGACCCTGACAATGTCGAACTAGCAGAGCAAAAAATGAAACTACTTGGCAAACAGTCGGAATTGGCTGGGGATAAAGTCCAAGAATTAAAGAAAAAACAAGCTGCCCTTGGCGATGAGAAAATAGGTACAGAAGAATGGCGTCAACTTCAAAATGAAATCGGTCAAGCTGAAGTTGAAGTTCTAAAGATTGACCGTGCAATGGACATTCTTGGTGAGTCAAGCCGTTCTGCAACTGGAGACATCAAAGAGGCAACCAGCTATTTAAGAGCTGATGTCATGATGGATGTTGCAGATAAGGCTGGTCAGATTGGCCAGAAAATGGTTGACGCTGGGAAAATGACAGTAGATGCTTGGTCTGAGATAGATGAGGCTCTGGACACCGTCACAACCAAAACTGGTCTGACTGGTGATGCCTTAGCAGAGCTTCAGGAAATTGCTAAAGACATTGCTACTGGTATGCCTACCAGCTTTCAGAATGCTGGTGATGCCGTTGGGGAATTGAATACTCAGTTCGGTTTGACTGGGGAAAAGCTGAAATCAGCATCTGAATTACTTATCAAGTATGCTGAGATTAACGAAACAGACATTTCAAGCTCTGCCATTTCTGCAAAACAAGCTATTGAAGCTTACGGTTTGACAGCTGAAGACTTGGGAATGGTCTTAGACAATGTGACCAAAGCCGCTCAAGATACAGGACAGTCAGTTGACACGATTGTTCAAAAAGCCATTGACGGTGCTCCTCAGATTAAAGGTTTGGGACTTTCTTTTGAAGAAGGTGCTGCACTGATCGGTAAGTTTGAGAAAAGCGGTGTGGATTCATCTGCTGCTCTATCCTCTCTATCGAAAGCTGCTGTCATCTATGCTAAAGACGGTAAGACTCTGACAGATGGATTGAATGAGACTGTTAGTGCTATTCAAAATTCTACTAGTGAGACAGAGGCTTTAAGTATTGCCTCAGAAATCTTTGGTAGTAAGGCTGCTCCTAGAATGGTCGATGCTATTCAGCGTGGTGCTTTTAGCTTTGATGACTTAGCTGAAGCAGCTAAAAGTTCCTCTGGTACTGTCTCCACCACATTTGATGAGACGCTTGACCCAATAGATAAGTTGACTCAGTATTCTAACCAAGCAAAAGAGGGAATGGCAGAACTTGGCGGTAAATTGCTTGAGACTGTCATCCCAGCTTTAGAACCTTTGATGGGTATGCTTGAATCTTCTGTCAATTGGTTTACTAGCCTAAACGAAACTGATCAACAGACTATCGTGATTCTTGGCCTAGTTACAACTGCTGTGATGATGTTGCTTGGTGCAATTGCACCGCTGGTCATCGCCATAGGGGCAATAGGTGCGCCTGTCGGAATTGTAGTGGCGGCAATAGTAGGGGCTATTGCCGTCATAACACTTATCATCCAAGCAATCATGAACTGGGGAGCCATAACTGAATGGCTTCAGTCAACGTGGGATTCTTGTGCTGCCTGGCTTTCTGAATTGTGGACTAACATAGTCACGACTGCCACCACAGCGTGGTCAAATTTCACTGCCTGGCTTTCTGGCCTTTGGTCTTCAGTAGTCTCAACTGGACAGTCTTTGTGGTCTAGCTTTACTAGTTCCTTGTCCAATATTTTCTCAAGTTTGATTACAGGTGCTCAGTCTCTGTGGTCAAGTTTCACTTCCACTCTTTCCAATTTGTGGTCTGGACTGGTCTCAACTGGGTCAAATTTGTTTAATAATTTGAGTAGCACGATTTCAGGAATTTTTAATGGGATACTTTCAACAGCAAGCAATATTTGGAATTCCATAAAATCCACTATTTCCAATGCAATAGATGGGGCGAAAAATGCAGTGTCCAACGGGGTCAATGCCATCAAGAATCTGTTTAACTTCCAGATTAAATGGCCTCATATTCCACTACCTCACTTCCGTGTGAGTGGTTCTGCTAACCCTCTGGATTGGCTAAAAGGTGGCTTACCAAGTATCGGCATTGACTGGTATGCCAAGGGCGGTATCATGACCAAACCAACCCTATTTGGCATGAATGGAAACCGTGCAATGGTTGGCGGTGAGGCTGGCGCTGAAGCCATCTTGCCATTGAATAAGTCAACCCTGGGGGCAATTGGTCAAAGTATTGCTAACACGATGAATACATCGAACAATATTAACGTTAACTTCTCTGGCGTCACTATCAGGGAAGAAGCTGACCTTAACAGACTAGCCAACGTGGTTGGAAATCGTATTGCTGAAGAATTGCAACGTAAAACTAATTTGAGAGGAGGAATGGCATGACAAAAATCAATGAACTTACCATTGACGGTGTGAAAACATCATCTTTTAAGTGTGATGTATTGGTTGAAACTAGACCAAATGTCATTGTCTCCAGCTCCAAAACAGCTCTATTAGAGCATGATGGTATTAGTGGTGCAGTTGTGCAATCGAATAGACACCGTGGACTAATTGAGAAGCCTTATCATATCACTTTAATTGAGCCAAGCGATGAAGAAATTTATCGCTTTTCTGCTCTTTTGAACCGTGAAAAGTTTTGGTTGGAAAATGAACAGGAACCAACTATTAGGCTTTGGTGTTATAAGGTTGATAGCTTTGAGATTGGAAAAGACGAATTTGGTGCCTGGGTGGTCGATGTTACCTTCATCTGCCACCCTACCAAGTTTTTCAAGACCACTGACATCCAGACATTGACTGGTAATGGGGTTTTGAGGGTTCAAGGGTCAGCTCTTGCTTTTCCGAAGATTACAGTGGTTGGTCAGAGCGCTTCTGAGACATCGTTTACGATAGGTAACCAAGTGATTAAGCTTGAAAAGCTCTCAGAATCGCTCGTGATGACCAATGATCCTGACAATCCTAGCTTTAAGACGGCTAGTGGAAAACTCATTAAGTGGGCTGGTGATTTTATCACAGTTGATACTGCTAAGGGGCAGAATGTCGGTGTTGTTTTAGGTGCTGGCATAACATCTTTGAAATTTGAAACAGTTTGGGGGTGGGCATAGTTGCTCTTTTTACTTGATGCAAATGTAAGAACGGTCAAATGGAATGGCATTCCACTACATGAAGCCAGCTCTGCCATTGTCAAAGAAGAAACCAACGGTGATTTCTACCTGACTGTTCGCTATCCTATCACGGATTCAGGTATCTATCAGCTTATCAAAGAGGATATGCTGATTAAGTCGCCTGTGCCTGTGCTGGGCGCTCAGCTGTTCCGTATCAAGAAGCCTATTGAGAATGACGACAGCATGGACATCACTGCCTATCATGTCTCTGATGACATCATGAAGCGGTCTATCACTCCTGTGAGTGTGGTTGGTCAAGGCTGTGCTATGGCACTGTCTCAGATGGTTCAAAATGCTAAGACTGGGCTAGGTGATTTCTCCTTTACCAGCGATATTATGGACAGCCGAACCTTTAACACGACTGAAACGGAAACGCTCTACTCTGTCCTTATGGACGGTAAACACAGTATTGTTGGAACGTGGGAAGGTGAGCTTGTCCGTGATAACTTTGCCTTATCTATCAAACGTAGCCGTGGGGCTGATCGTGGTGTTGTCATCACAACACACAAGAACCTCAAATCCTATCAACGAACCAAGAACTCTCAGGGTGTTGTCACAAGGATTCATGCACGGTCAACCTTCAAACCTGATGGAGCTGAAGATGAAGTGACGCTCAGAGTGTCTGTTGACAGTCCACTAATAAACTCTTATCCCTACATCAATGAGAAAGAGTATGAGAACAACAACGCTGAAACCGTTGAAGACCTTAGAAAGTGGGCTGAGGCTAAGTTTACAAATGAGGGCATTGATAAGGTTTCTGATGCCATTGAGATTGAAGCCTATGAGCTTGACGGTCAAGTTGTAAATCTGGGCGACACGGTTAACCTCAAGAGTAGAAAGCACAGTGCTGACCTCTACAAGAAGGCCATTGCCTACGAGTTTAACGCTTTAACGGAAGAGTATATCTCCATAACTTTTGATGATAAGCCAGGAGTTGGTGGTTCTGGGGTGTCAAGTGGCTTGTCTAATGTTGCTGATGCTATACTTGTAGCAAGTGCCACAGCTCAGGACGTTGCTGTTCAAAGGGCTGTGAAAAATGCTAACGCTGCCTTTGATGCAGAGTTTGGTAAAACAAAAACAAAAATTAATGATGATATCGAAATCGCAAAAGCCAAAGTAGAAAGCTTTAAATCGGAACTATCTAATCGCATGGATAATCAGCTTCTTCCCCTTGCGACAGAAGCTAAGAATTTAGCCAGTCAGGCACAAGCAGACTTGACCAGAAAAGAAATAGAGCTTAGAGCTGAATTAAATAGACAAGTCACAAGCACAGAAGCTGTAAAAATCTCTCTAACAAATCTTAGTCACAATATGGATATCATTAAGCAAAAAGCCCTAAACGACCTTAGAGACGCAGAGACAAGGCTAAAGGAAGCTGATAGCGTCCAACAACTTGCGACAAAGCGGGTTGAGGATAAACTGACAGGACTTAGCACGAAACTGGAGTCATTCTCTGTTGGTGGCTATAATTATGTCATTGACGGCGGAGAACCTAAAGAACTAATGGCTAACTTCTATGGTAAGACCTATGATATTAATCCCCAACTACTCGAACGAACTAGTCAAGCGACCTTGAGTTTTAGCTATGAAGCAGAATCAACTAGTCGTTTAGAAGTTAGACTTTATAAAAAGATGCACACCGGGGACACTAGTAAGATTACAATTATTGTCATGCCTAACTTTGACTTATCTCCAGGGAAAGGCTTTATCTCTCAGAGCTTTGATTTAGGTGGTGTTATGCCTGACCCTAGAAACCAAGCCTGGCTTGTGATGCGGGGGACAAATGCTAACCCCTTGACGCTCTCGAAAGTTAAGCTGGAACGTGGTACCGTTGCTACAGACTGGAATAATCGCGATGAAACCTTAAAAGCTAGCTTCGCCGAATACAAGCAGACCGTTGATGAAAACTTAGCCAACCTTAGAACAAGTACGGAAACCTTGGCAGGTCAACTGACAAGTGCTGAGTCTAGCATTAGGCAGACGTCGGAATCCTTTAGCAATCGTTTAGTTAGTCTTGAGACCTATAAAGATAGTGAACCAAATCGAGCTAGTCGTTACTTTGAAGCAAGCAAGTCTGAAACCGCTAAGCAGCTATCAGCCTTACGAACAGAGGTTAATGGCTCTTATGTGGATAAGTCAACCTATGAGGAAAATGCAAGAGGTTTGATAAGACGCTTTGAAAGTCTGTCATCAGGGACACAGAACTATGCTTTGGGGACTGAAAGAGATGTCTATCTAAACGTTTCAGGGACTACCGTCTATGACCTTTATAGCTTCGGTACTACCTTAGCCGTAAAAGGGATTGAAATGGGAGATACTGTAACTATTGCATTTAACTATTTTGCGGATAGTCGGACGGCTTTTGGTTCTTATGAACTGGAGCTATACGGACATGCAGGCAAAATCGAACGGGTTGGTGAGGTACAGAGAACGATATCAAATCGTGGTACCTATACCGCATCTTTTGTGGCAAACAATGCCAATTTCAGGGCAAACTCCCTTAAAATTAGATTTACGGATAGCCAACTTAAGTTTAGAGTGACAACACTTCGTGTGACTAAGGGGACAATTCCTGCGGACTGGAGTCCATCTCCAGATGACCTGAAAGCCTACTCAGATACTAAGCTTGAACAGACAGCTAATGAGATTAAAGCTAGTGTAACAAGTCTTGATCATAAAACTCTTAAGCAAACTGATATTACTATGACTTCTGAAGGGATTGTCCTGAGAGCAGGCAAGACGAGTAATGATGTGGCAAGAGCTATTGGCTCTTACTTTAAGGTCACTCCTGATGCTATAGCTCTGTTTAGCTCACTGATAAAAGTTAGCGGGAACATGTTGGTTGATGGTTCTGTAACTAGTCGTAAGTTGGTAACAGGCGCTGTCGAAACGGGACATGTTAAGGCTGGAGCAATCACAGGAGTGCTTTTAGCAGCTGAAGCTGTAACGGCAGAAAAACTTAAAGTCGACCAAGCTTTCTTTAACAAGTTGATGGCCAACGATGCCTACTTGAAGCAACTATTTGCCAAGTCAGCCTTCATCACTCAGGTTCAATCCGTGACAATATCTGCCAGTCAGATTTCGGGCGGTGTTATTAAAGCTTTGAATAATGCCATGGAAATCCAGATGAACAGTGGTCAGATACTTTACTACACTGACCAAGCTGCACTGAAACGGGTTTTGAGTGGCTATCCTACTCAGTTTGTTAAGTTCGCAACTGGTACAGTATCTGGTAAAGGAAATGCTGGTGTTACGGTCATTGGTTCTAACCGCTACGGTACAGAATCAACCAATGATGGTGGATTTGTTGGAGTCCGTGCATGGAACGGCTCAAACATTGACTCACTTGACTTAGTTGGTGATGAAATCCGATTAGCAAGCTCTGCCTTTGACAATTCAGATGGTTGGGATGTTCGGACACTTGATTCAGGCTTGAAAATCACACCACACAATAGGGCTGCTGAACGCAATAGCCGAATTGAGGTTGGTGATGTCTGGATTTTAAAAGGAAATGGATCCTATTCTTCTCTCAGAGATATTTTGAACTCATTCAATGAGAACTTCTCAAAAGGCCCAAATGCTGACTCTTACACTTACTACCCTTCAGGGTTCTAACTAGAAAGGAACAATCATGAACCAAGAACAACAACTCAATCAAGCGCTACGCTTGACGGTCAATGAATTGACAGCCCAGTTGGCCAATGAGTCAACCACTAAGAACTTGCTGGCTATCCAGCTGACTGAAGTTGTTCAGGAGAAACAGCAACTGACTCAGCAAAATGCTGAACTTCAAGCAAGAGTTTCCGAACTAGAAGGCTTGCTTGATGAACAAACTCAACCAGAAATCATTGAAGGAGAATAACCGTGACTACAACAGAAAATAATTTACTTGACCTTGAAACAATCACAGAACCCTTTGACTTGGCGACAGCACTCAAGTACATGAAGGAAAATGGTGAGTTCATCCGTTGCAAGAATGCTGTCAATGACTTCTACATGTACCGTGACATGCAGAAACGTCCTGTCATCGTCAATGGCCGCCGTCAATTCAAGGACGTAGAAACTGTCTGGGCATTTAACCAATGGGGCGGGACAACACCCACAATCAACATAGCTGATTTCTTTAATCTTGAATACTACATCATGACCTTTGATGAGAACGGAAATCCTGACTGGACTGAGCCTCACTTGGAGGATAAGTAAGCTCATCTAAAATAAACAGGATAGGAGATAGTGAATGCCACCATGGTTAATAGATAGCACTGTGGTTGTGGCGATGGTGACGGTGCTGGGCGGTCTGTTCAGCACTATTATCACCACTTCAGCCAATCGGAAAGACCAGCTGATAAAACATCAGTATGAGGATATCAAGGAAGATTTGTCTGGCTTGATTGACAAGGTTAAGACGATTGATCATACAACCACGGAAACAAAGAAAATTTCAGAAATCACAAAAGACGGTACGCTTAAAATCCAGCGTTACCGTCTTTTTCACGATTTGACAAAGGAAATTTCTCAAGGCTACACAACTATTGAACATTTCAGGGAGTTGAGCATTCTCTTTGAGAGTTATCAACTGCTTGGCGGAAATGGGGAAATTGAAGCCTTGTTTGAGAAATTCAAACAGTTACCAATTGAGGAGGACTAAACATGACACAAATTACAGATATTATCATCAGCTCAGCTATGGGAATTTTGACCATTTTGGCAGGAATTGCAGTGCAAGCTGTCAAGGTTTATTTGATTAAAAAAGGCGGTGAAAAGGCCGTCTTGATTACAGAAATCTTGGCCAAGAACGCTGTTAATGCTGTGGAGCAAGTGGCCACTGAAACTGGCTTCAAAGGAGCTGACAAGCTAACTTCTGCTAAGGCTCAGATTTTAGCTGAGTTGCAAAAATACAATATCCACATGTCAGACGATGATCTCACTTTGTTTGTTGAATCAGCTGTCAAACAAATGCACGATGCCTGGAAGGAGTAACCTATGGAAATCAACACTGAAATAGCCATTGCCTGGATGTCTGCACGTCAAGGCAAGGTCAGCTATTCCATGGACTACCGTGACGGCCCTAACAGCTATGACTGTTCCAGCTCTGTCTATTATGCTCTCAGGTCAGCTGGTGCAAGCTCAGCAGGTTGGGCGGTCAACACTGAGTACATGCACGATTGGCTGATTAAAAACGGTTATGAGCTTATTGCTGAAAACGTGGATTGGAATGCTGTCCGTGGTGATATAGCAATTTGGGGCATGCGAGGGCACTCAAGCGGAGCTGGTGGTCATGTAGTCATGTTTATTGACCCTGAAAATATCATTCACTGTAACTGGGCAAATAATGGCATCACAGTGAACAACTACAATCAGACAGCGGCTGCTAGTGGCTGGATGTATTGCTACGTTTACCGTTTGAAAAGCGGAGCTTCTACCCAAGGAAAAAGCCTTGATACCTTGGTCAAGGAAACCCTTGCTGGTAACTACGGTAATGGCGAAGCACGCAAGGCAGTGCTTGGCAATCAATATGAGGCTGTTATGTCAGTCATCAATGGCAAAACTACGACTAATCAAAAGACTGTTGACCAACTTGTTCAAGAGGTAATCGCTGGCAAACATGGCAACGGTGAAGCTCGTAAAAAGTCGCTTGGTAGTCAATATGATGCAGTTCAGAAACGAGTGACGGAATTGCTCAAAAAACAGCCCTCTGAGCCGTTTAAGGCTCAAGAGGTAAACAAGCCCACGGAAACCAAAACAAGCCAAACAGAGCTAACTGGACAAGCCACAGCCACCAAAGAAGAGGGCGACCTCTCTTTCAATGGGACTATCTTGAAAAAAGCGGTGCTGGACAAGATTCTGGGCAACTGTAAAAAGCATGATATTCTTCCAAGTTATGCACTGACTATCCTACACTATGAAGGTCTTTGGGGAACTTCAGCAGTTGGGAAGGCAGATAATAACTGGGGCGGTATGACCTGGACTGGTCAAGGCAACCGTCCAAGCGGTGTCACTGTCACACAAGGTTCCGCACGTCCTTCAAATGAGGGCGGTCACTATATGCACTATGCAAGCGTGGATGACTTTCTGACAGACTGGTTTTATCTTCTAAGGGCTGGTGGCTCTTACAAGGTGTCTGGTGCTAAAACCTTCAGTGAGGCTATCAAGGGAATGTTTAAAGTTGGCGGTGCTGTCTATGATTATGCTGCAAGCGGCTTTGATAGCTATATTGTCGGAGCTTCAAGCCGCCTCAAGGCTATTGAGGCAGAAAATGGTTCACTGGACAAGTTTGATAAAGCTACCGACATTGGTGACGGTAGCAAAGACAAGATTGACATTACTATTGAAGGTATTGAAGTTACCATCAACGGTATCACTTATGAACTGACTAAAAAGCCAGTTTAGAATTAGATACGATAAGACAAAATAAGCCCTCAGCAATTGCCGGGGGCTGTTTTTCCGTTATAACGGACTTCCCTCAAAATATCGGTTATAATGGACTTTTTTTGTTAAAAATTTTAAAAATATTTGTTAAAAACAAGTGTTTTCTATTGACAAGTGTTTAAAACAAGTGTATAATACAATTAAAGATAAGGAAAGGAGATAAGCCAATGACAGAGCGAGAGCTTAAGAAAATTGCTAAGAAGCAAGGTTTTAGTAAAACTAACTTTGGCAAAGGGTCACACGAAGTTTGGAAACATCCAGACGGACGGACAGTGACGATACCTAAGCCAAAGGAAAAAGATTACAGACCAGGCACACTGAACAACATTCTCAAAGTCTTGTATGGGGAGTGAGGACGCTCCTCCCCGTACCCCTAAAAGGGGATACTCTGATCATTGGCTTAATCTAATATTATGAAATACACTTATTTAGCATTGTTTGAAGTGGATAAAGAAAACGGTGGCTATAACATTTCTTTCCCTGATTTTCATGGAGCATTTAGTGAAGCTGATAGCTTGAACGAGGCCATTTTTAACGCTCGTGAAGTCCTTGAAATCTATACAATTATGTTTGAAGACGAGGGCAAAGAGTTTCCTAAAGCATCATCATTCAAGGCTCTTGCAAGCAATTTAGCAAGTGACGAAGATGTGATTCAGGCTATTTCAGTTGATACTGAGCTTGTCCGTGAGCGTGAACGCTCTAAGATTGTCAACAAGACTGTCACACTGCCAAGCTGGCTTGTGGAAGTTGGAAAAGAAAACAAGGTCAACTTTAGCCAGCTGTTGCAAAAAGCAATCCGTGAGGAATTGCAAGTATAAGAAAGAGCGGTCAAGATGGCCGCTTTTTTCTGTATAAAAAATTATGAAAATAGATAGTAATACTTTTCAAAAATTGACCTATGAAAAACCGTCCGCCCCAAATTCGCCCCAAATTATTTTTAAAGTTAGCCTGATTTAACCTGATGGAAAATCAAAAAAGCCTATAAAATCAGGCTTTTCATTCGGTTAATTCCTGTTAATTCAGGTACTGAAAGGCGGTAGACGGATTTGAACCGACGATCAAGCTTTTGCAGAGCCGTGCCTTACCACTTGGCTATACCGCCATAACAGATAATATTCTATCGAAAAAAAAAAGATTCGTCAAGCCTCTTTCGTAAAATAGCCAATTTTAGCCCTTAAACTTCCTCATATTACCCAAAAAAAGAGATTGATACCCATTGTATCAATCTCTTTTAGATTATTGTCTGATTAAATAATCAAATGCGCCAATGGCAGCTGTGGCACCAGACCCCATGGAAATAATGATTTGCTTGTAGGCAGCATCTGTACAGTCACCTGCAGCAAAAATACCAGGGATATTTGTTGAGCCAAATTTATCAACGACAATTTCTTGACGTTCATTGAGTTCAATGCCGCTATCCTTGAGCCAAGATGTACTTGGTACAAGACCAATTTGTACAAAAACACCTTCTAAATCAATGTGTTTTTCTTCGTTTGTATCACGATCGGTATAGTTTAAACCAGTGACATGATCTTCACCAACGATATCTTTAGTAGCAACATTCTTAAGAATAGTTAAATTGTCAGTTTTAGCTGCTCGTTCTTGCAGTACTTGGTCTGCTTTGAGCTCAGGTAAGAATTCTAGGACTGTAACATGTTTAGTGACACCGGCTAGATCTAAAGCAGCTTCCATACCTGAATTACCACCACCTATAACAGCAACATCTTTTCCTTCGAAAAGAGGGCCATCACAATGTGGACAGTAAGTAACACCTTTATTGCGGAATTCTTCCTCGCCAGGAACGTTGATATTTCGCCACTTAGCACCCAGAGCTAGGATAGCAGTTTTAGCTTGTAAAATAGCTCCGTTAGCCAGTGTTACCTCAACTAATTCTTTTTTCTCAATGCCAGTTGCTAATTGACTCTTGATAATATCAATATCGTAAGATTTGGTATGCTCTTCAATTTGAGCCATTAATTTAGGGCCTTCTGTGTACAGTGTACCAATCATGTTCTCAATACCAACTGTTTCGATAACTTGTCCACCAAAAGTTTCTGCTAAAATACCTGTTTTTAACCCTTTACGGGCGGCATAAATTGCAGCACTGTTACCTGCAGGACCACCACCAATAACTAGAACATCATAGACACCTTTGTCAGCAAATGCTTCAGCATCAAGAGGTCCATCTAGTTGTTCTAAAAGCTGTTCAATTGTAGCACGGCCAGAAGTAAATTCTTCTTGGTCCTTATAAACAGTAGGAACAGACATGATACCTTTTGATTTGACTTCGTCTTGATACATGCCTCCTTCAATCATAGTATGAGTGATATTCGGATTCAAAACAGCCATTATATTAAAGGCTTGAACGACATCTGGACAATTATGGCAAGTTAATGAAACATAAGTTTCTAGATTGATAGTTTTCTCAATCCCCTTAATTCGTTTGATAATATCTTCATCAACTTTTGGTGCGCGACCAGAGACTTGCAACAAAGCTAAAATGAAAGATGTGAATTCATGCCCCATTGGCAAGCCTGAAAAAATAACGCGACTTTCATGCCCTTTTTTTGCAATTCCAAAACTAGGTTGACGTTTTAAATGTGTTGATTCAAGGCTGATGCGATCAGACATAGCGACAATTTCATCTAGAAAATCCTTTACTTTTTGAGAATTATCGTTATCTCCTAAATCAGCTTGTAATACAATATCAGATTCTAGCAAATCTAAATATTGCGCTAATTGAGCCTTGATTTCTTTATCTAAGACCATGGATTACCTCCTGGTTATTAAATTTTACCTACAAGGTCTAAACTAGGAGTTAAAGTTTCAGCTCCTTCTTTCCATTTAGCTGGACAAACTTCACCTGTATGTTGGCGGATGTATTGAGCAGCACGGACTTTATCAATGAGAGTACTTGCATCACGTCCGATGCCATCAGCATTAATTTCCATCATTTGGATGACACCGTCTGGATCAATGATAAATGTACCACGTTGTGCTAGACCATCTTGTCCAAGGACATCAAAACCTTGTGAAATAAGGTGTGAAGGGTCACCAATCATAGGATATGTGATAGTACCAACGACATCTGAGTCATCATGCCATGCTTTATGAACAAAATGAGTATCAGTAGAGACAGAATAAACTTCTACATCAAGAGATTTAAGTGTTTCGTATTGCTCTTGAAGGTCACCAAGTTCAGTTGGGCAAACAAATGAAAAGTCTGCTGGGTAGAAACAAAAAACTGCCCATTTTCCTTTAACGTCTTCATTTGTAACAGTGATGAATTTTCCATCGTGATAAGCTTGAGCTGAAAATTCAATAATTTCTTTTCCGACTAATGACAT
CP021869 ATGTCTCAATTATCTTTGGAAGAACGATTGAATCGACTAAAAGATAAATACCTTTCTTCTAAAAATCAAGAATTTTCAAATGTTCACTTAAGTAAAGTAAAGAAGAAAAAGAAGAAATTAATAATACTTGAAAAAGAAAGATGTCGCTGTCGATTGGAGAGAGAAGATACTAAAAAAATCGATGATAAAATTGAGAAATTGAAGAAAGAATTGATAGATGTTATGAAGGAGGAATAATATGGAAGAAACTATTCTAATAGTCAGCTTTCTCCTGTTTTTGATTTTATCTAATGTTATCAATAGGATATTTCCTAAATTACCATTACCATTTATCCAGTTGGTCTTTGGGATTCTCTCTGGCTTAGTTTTTCATAAGTCACAAGTCCATATCGATCCTGAGTTATTTCTTGCCTTTGTTATTGCTCCTTTGAACTTTAGGGAAGGTCAAGAAAGTGATATTGGTAGTTTTGTAAAGTATCGGACTATTATTCTTTACTTAATCTTACCAACGGTATTTTTAACAGCTATTGTCGTTGGTTATGTAGCAGGGCACCTTTTGCCAGTTAGTTTACCACTTGCGGCATGCTTTGCGCTTGGAGCAGCCTTAGGCCCAACAGATGCCGTTGCCTTTATATCGATTGCTAAGAGGTTTCAATTTCCTAAACGAGCAGAGAATATCCTCAAATTGGAAGGTCTTTTAAATGACGCTAGTGGTCTAGTTTCCTTCCAGTTTGCTTTAACAGCCCTTGTAACAGGTTATTTCTCCTTAGCAAAAGCTAGTCTCAAGTTAGCATTGGCCATAATGGGTGGTTTTTTAATTGGCTTGCTTTTTGCTTTTCTAATGAGGTTATGTCTCACTGTCCTAGAGAAATTTGATGCTGCTGATGTTACAGGGGCTCTACTTTTGGAATTAACCTTACCTTTTGTTGCTTATTTCGTTGCTGATTTGTTGGGATTTTCAGCTATTATTGCGGTGGTAGTGGCAGGAGTAATGCAAGCAAATCGTTTGAAAAAAGTGACTCTCTTTGATGCTCAAGTAGATCGCGTTACCTCTGTTATTTGGGAAACCTTAAATTTTATTTTAAATGGTTTAGTTTTCTTAATATTTGGAAGAGAACTGATACGTATCATTGGTCCTCTTTTAACAAGTAACGCTTATAGTAATTTTGATCTTATTAGTATTGTTGTTTTAGTTACTTGCACACTTTTTCTAGTTCGCTTTCTAGCAGTTTCTCGCTTTTATGCTTGGAGATCTTTCAAATACCATAAATCATTTAAAAAGTATTGGAGAGAGATTCAACTGTTGACTTTTTCAGGAGTTAAAGGAAGTGTTTCCATAGCAACAATACTCTTATTACCCAAGCACTCAGTCATAGGAGAGTTGGGGTATAGTTTGATTCTTTTCACTGTTGGTGCAGTAACGTTAATGAGTTTTTTAACGGGACTTTTAGTATTACCAAAGTTAGCGCCTCCCTTACAGGTGAAAGATGATTATTTAATACGTCTATCGATTTTAACAAAAGTATTATCTGTCTTAGAAGAAGACGGTAAGAGTTCTGAAAATCAAGCTTCATTTTATGCAGTTATAGATAATTATAATAGCCGTATTCGTCATCTCATTTTAGAACAAGAATCTAGTGACATTAAGAAGGACTTAGCTGAATTGCAACTGATGATGCTTAGTATAGAAAGCGACGGGCTTGAAGCTGCTTATCGTTATGGCAATATTTCTATCAAAGAATATCGTATTTACCAGCGTTATTTAAAATACTTAGAACGTCAAGTTAATCGTAGCTTTGTGTCAAATATCACTTATAGTTTAACGATTCTTATGCGTGTTATTCGTGGTATTGTTCATGAGTTTTTAACATTTGGACAAGGAATACGAAATCGGAAAAAACATTTCAAAAACAGGAAACGGTTGTTAGCAGAAGTCAATCGTCAGCACTTAACAGATTTGTACTTATCAAATAATGACCTCATTTTAGAAACGCTAGAAGATATGGAAGGTTATTATAATGCAACTTTGATAGATTTCTTAAAAAATGAACGCATTCGAGACGCAGAATTAATTAAATCAGGTTTATTTGTAGAACGTGTCATTGCACGCATAACGCCAGATATTTTAAATGAAACCCTAAGAGGATATTACTTGGAACGCAGAACAATCTCTGAATTTGAAAGGGACGGTTTAATTAGTTCTAAAGAGTCTCAAATTTTAAGGGATAATGTCAATGAATTAGAAAGCTATTCATTAAGAGATAGTCAATCTTCTATACCTTATCAATTATTGGATTTAAAAAAATAATTCTGATAACAAAAAAATCAACGAACAATCGTTGATTTTTTTGTTATCTTTGGATAAAATCTTTTATATTTAAGGCGGTAGACGGATTAAATACTCTTTATATATCAAGGGTTTTTGAGTTGTTCGCCCCAAATCCGCCCCAAATTATGACGCTAGAAAAATATTTTTGATTTTCTCAAAGTTTCTCTCAGCTAGTGCTTCCATTTGATGTGAATAAACTTTCAGAGTAATATCTGGACTTTCATGACCAAGAAGCTTGGAGATGGTCACAATGTCAACACCATTCAAAATCAAAAATGATGCGTATGTGTGCCTCAGCGTATGGTTTCTGACGGGTCTGCCTATAATCTTTTTAATTAGCTTATTACATGCTGAATTAGATACACCAAAACAGATTCTATTCTTGATATTTGCTTGCCAATAGTTTTGTCTATACACATATAAGATTTCTATTGTTTTCCTATCAATAGGAACTTTTCTTTCTGATGGATTATTCTTCAAGTCACAAAAATCTTGAGTGTTTGAGTAATCAAAAGCTTTATTGATGTCCAGTATGCCATTTTTAAAGTCAACATCATTCCAGGTTAGTCCCATGACCTCTGAGAACCGCAAACCAGTGACAGAAAGAAGGTAGAGAGTGAAATAGGATACATACTGGATATTCTCTCTTGTGAGGGATAAAAGAGCCTTATACTCACTTTCTTCTAAGAAGTCATTTTCCTCAGCTCTTGATTCAATTTGTGATTTAACCTTTGCATCATCAGCAAAGTTAAAATGAATAACTTGTTCCCTCACAGCTACTTTCATAGCTCCCTTGATTTGGTAGTGGAACTTCTCAAGAGTTTCTTGAGCATATTTCTCCCCAAATTCATTTAGCCGTTTTTGATAATAGAGTGGTGTTATATCCTTAACCTTTATATCTTTAAAATAGGTTTTGATGTGTCTAAAGTTCTTTGTGTAGGTTTCCCAGGTCTTATCCTTTACATAAGGACGTTTATAAACTTCTGACCAAGTTTTGACAAAATCATATAGAGTAACTTCTCCATCGGTCAGGATATTTTGAGATAGTTTTTTCTCAATATCCCTAGCAGCTGCTTGAGCAAGTTTTTTGGTTTTGAAACCACTCTTAGACTTTTGACGGAACTTACCGCTCTCATCTTTATATGAAATGCGATATTCCCA---GCCATTATCACGTTTTCGATAATAAGCCATTTGTTTTTCACCTCATTTTTTGATAAAATGGGTATAGTAAAGAGACCTACTGCTAAAGCAGGTTTCTCACTATCCACAATTGCCTTACGCTTGCACCGACCAAAGTTGAGCGTAGGGCTTTT--TTTATTTTTTAACTTTATTTTTCAACGCATTCTCGATAGCATTTTTAAGCTCAAGAATAGCTATTTTCTCATCTTTACTGAAGGTTACTGTATTTTCGTCTTTTACTGCATCGAAAACACCGCCCTTAGTATCAGATGAACCAGGATAAACCAATTGTAGATAGCCAACAGTTGAACTAGGTTCCTTGAGTTGATAAGCTGTAATTTCTGATAATAGAATTGACTTTTCTCCATCTAAGCCATGTAGCAACATATTTGACATGTTGCTTTTTCTTGCGATTCTGATGAAGTAATCATCAATACGTACAATTGTTTTTGATTTTTTGAATTCAAAAACACGTTCGTTAGGCTCTGATGTAAAGAGTTCTACTTCAATTTCTTTATCTTTTCCGCCAAATAATGCCATTATTGTTGTCTCCTTTTGTTTTTATTGT--------------------AACCGTAAAATGTTAAAAATCTGCCCTCCACCTTGACGGTAGTTTAAAACTAACTTGAGGGCGTAGCTTTCAGCATACTGCAAGTTATAGATGAGATAGTTCATCAGTCTGTTGTGTAGTGCTGGTTTGCTAATATCTGTTTCACGTTGAATATCTTCAAAGCTCTCTCTAGTTGTGAGGGCTTTTTTGAGTCGTTCATCTGTTAGGTAGAGGATTGAAGCCACTGTATCAGCTTCTTTCTCAATTGGAATCAGCTCTTTCGGGTACTTCTCACTAGCGTTTTTACTCATGAGAGACATATAGATTGGCTGATTTTCTGTTTGATTAAGGTGACAGTGTATGTGACTAAGTTCGTGTAAAATCGTGAAGATAACACGTCCTTTGGTGTTTGTATGTTGATTGATATAGATGATGTAGCGTCCAAGGTCTAGGTCAGGGACAGTCAATCCAGCACAGCTTTCGCAGAGTACCCTATCAGTATAAGTAACGGTTCTATTTGATACCAGCCCTCTGTACTTGATGTCTTTATCTGTGGGATGATAATCAGGTAATTCTGGATAACGTTCTTTCATCTCATCGTAATCAAGAAAGTTAAAGAGAATAGGATAGTTTTGTTCAAAATGTTTAATGACATCTTGATAACTAACGTTCTCTTTCATTTTATCAATTGAGCTTATTATTTGATAAGCCTTATTGTGATAGTCAAAATACTGTTCCCTTGATAGCGGTGTGTATTTCAATAAGTCACCTACTTCCAGTTAGAATCATCTTGAATCAATTGTCTAGCTGTCTTCATTAGACCTTCAAGAGCAGAATTGAACCGCTCTTTTTCAGAAGCTGAAAGTCCTTCTGTTTCCTTACGAAAAAGAACAATAGCTTGCTGAGTTAGATCATCAACTGCAGTATTATCTTGGCCATCGGCAATCTTAGGATTTTCTGTTCTACCGAGAAGGTAGTCAGTGCTGACATTGAAATAATCTGCTATTTTTGAGACACGCTCAACATTTGGTGTAGATTTTTTCATGTTGTATATGGTATTTCTAGGAAAATCCAACTGTTCTTCAAGTTGATTGAGTGAAATACCTTGCTTGTCAGCCAATTCCTTGATCTTTTCAAATGTAAAAAACATTGATTTATCAACCTTTCTAAGGCATGACAAAAAATATTTAATAAATTTACTACAAAACTGTTGACAGGTTTTAATAAATTTACTACAATATCGTTTGTAAGCTAAGTCGTTAGCGAACAAGACAAGTAAAAAATAAAGCCTAA-ACAACTGATTGGCGTCGG--TTTTATGGGTTAAGCCTTAGCTTTTTAGCAGGTCTTTTCTCTATGCTTTGATTTTAATAAATTTATTTATTGTTGTCAAGAAGTTCGCTAACTTTTTAG-CAAAAATAATAAAAGGAGGGTAGATGCATGGGAATCGGTTCAATGACAGTGACAGTTAAAGTTACTAACATGGATAAATTTATTGAACTTAGTAAAGAGTTCAATAAAAAAGCTCGCGAGCTAGAAGAACTAGCTCACGAACTGAAGTCATTTGATTTTGAAGGCGAAGTTGTATCAACTGATAGCAACTAGCTCAAATGATTCATCATCTGAAAAAAGATAAACAGGGTATTCTTCTTTAGTTGCAAAATTGAAGAAATCATATCCAAAATTATCTTTTTTGATGTGGGAATTTTTTTCGGAGAGAGAGTCAAGATTGACCTGAGATAGTAGCTTAAAGATTTGCACACGAGCTTGTTCAGCATCGTTAACTCTTTGCAAGGCTCTCAAGTGCTCTTCGCTAGGGAAAGCTGCTATCAAATCAGCTCTGTCATCTATGTAAGTTCTAGTGTCATCAAGATAGCCATATTTTAGATTATAGTCTACAAATGACCGCTGTTCATATTCTTGATAGGTTTCAAAGCTGACAAGGTTACCTTTGTAACGATAGACGAGAACGTCATCTTGTAACTCTTCTTCGAAATTTGTGATGCCAATTAGAAATTTATGGCATGCCTCTATGATACGAATTTGATTCAAATTCATGGCTTGACCTCCTTTCATAAAAGATTTCAAGTCAATTATACCAAACTAGAAAGGAAAAATATGAGTCAACAACAGAAAAAATGGATTCAGCTAGTGAAAGATAAGCTGAATGAAGAGCAAATGACACAGACACATCTAGCCCGTGCTTGTGGAGTCGCAAAAGCGACAATCTCAGAGCTACTAAAATACGGAAAAGGTAGTGTCCGTCTGAAAAATAAAGTCTCAGACATTCTTCACATTGATGAAAGCTGGACGGACTTGGAGGAAGATTGATG---------------------------------------------------------------------------------------------------CCGATAACAAGAGAAATGACAATCACTGAAATCAATGTTCTCAATGCTATCAAGAATAGCGCTACTTATGATCT------------------------------------------------------------------TCCGATTCAAGCCAGAGAGCTAAGGCAGCAGCT------------------------------------------AGGACTTAGCAAACGATCACTTGAAGCAGTCATTG------------------AGAACCTGAGAG------------------------------------TGATTTACAAGCAACCAATCGTTGCCA--------------------------------------------------------AAAAAAAACAGCCTAGCGGATACT------ATCTTCCAAGAAATGAAGAAGAAAGAAACGACGGCTTAGCCC-----------------------------CATACAAAAGACAGATATTGACTGAGCAAAATAATCTTGCTG--------------CTATTATGTCTGTCAATCTGGAAGAATATTGGGCAACAG--------------------AAAAAGCCTGACGGCAATCAGGCTCACAAAATATTATTACAAGAGGATTATATCACAATGAACGAAGTTTGGAAAGATATACCAATTGTTAAAGGATATTATCAAGTTTCCAATCTTGGTCGTGTTCGGTCTATTGGTAGAACAGTCAATGCAAAACAGAGAACAAGAAAAACAAAAGGACGCATCTTAAAACAGAGCTTATCTTCAGGCTATGCAATAGTGACACTTTCAGTCAATGGATTAAGGAAGTCGATAAGAGTTCATAGACTAGTAGCTGAAGCATTTATACCAAATCCAATCAATAAGCGAACGATAAATCATATTGATGAAAATAAACTTAATAATAGAGTAGATAATTTAGAATGGGCGACAGATAAGGAAAATGCTAATCATGGGAATAGAACAACGAAATCATCTTTAGGTCGTTGTAAACCTGTAGAACAATTTACACTTGAAGGGGAATTCATAAACACGTTTGACTCAATAAAATCTGCATCAATGAAAACAGGTATCTCGTCACAAAGAATAACAGCAACAGCAATGGGGCACCAAAAACAGACTCACGGATATAAATGGAGGTACGCATAATGAATGATCTAATGATTCAAATGCTTGACCAGTTCGAAGCTGGTCTAATGGACAGAACGATGAAAGTAATGCACGTTGTGACAGACGAAAAGTATAGATTTCCTTTAGAACTCAACAAGTCTCAATGCGCTTTAATGCTCTTAGGTACTAAAGATACTGGGACATTTGATGAACGCTTTAACTGTCATAAGGATTTTCCGAGGATTCCAAATGCTCGTGAGAAATACCCTCGTGATGAAGTCATTGAATGGTATCACAAGAATTGGCAAAGAACTGTTATCTAAGAAAGAACAAAAGGAACTATATCATGAACAATTTACAAATTATCGCAGTAGGCACACTTATTTCAGTAACCCTGATTGAGTCTCTTATCTCAAATATCAAGCTCAGAAAAGCTCTCAAGAACAAACAGACAGCTGGGACTGTCATTGCTCAATATATCCCACAACGAGGCTTCATTGACTACAAGACTGGAAGACGTGTTGACATTGACCCTGAAACAAAGAAAGAAGTCTTTGTTGACTGAGGAAAGCTATGGATGAATTAAAAGTATTGCCTCACGATATCCAGGCTGAGCAGTCGGTTCTTGGTTCAATTTTTATCAAACCTGAAAAAATGATTGAGGTGGCTGAGTATCTGAAACCAAATGACTTTTACAGGCCAGCTCACAAGATTCTATTTAAGGCCATGGTGAGCCTTGCTGATCGTGGCGAGGCCATCGATATTGTCACAATCAAGTCAACGCTGGAAAGTACGGATGAACTTGGCATGGTTGGCGGTATCAGCTACATCGCTGAGATTGTTAATGCAGTGCCAACCAGCTCACACGCTGAGCATTATGCCAAGATTGTTGCTAAAAAAGCACAGCTACGGTCTATCATTGACAACTTGTCTGACTCAATTGGCAATGCCTATGATGAGGACATGGATATTGATGAGATTATCGCAAAAGCTGAGCGATCACTTATCGAAGTTAGTCAAGCCAGTAACAAGAGTAGTTTCAGACCTATCCATGATGTCCTTTTGGAAAATCATTCAAAGATTGAGGAACGCTCAAACAATACCAGTCAAATCACTGGTATTGAAACAGGATTTTATGACTTTGACAAGCTGATAACAGGCTTGCATGAAGACCAGCTAATTGTCTTAGCGGCACGGCCAGCGATGGGGAAGACAGCCCTAGCTCTTAACATAGCTCAGAATGTGGCAACTAAGTCCAATAAGGCTGTGGCCGTCTTCTCGCTTGAAATGGGGGCTGAAAGCCTTGTTGAGCGGATGTTGTCAGCTGAAGGAACAATCATCAACCATCATATTAGAACAGGAAATTTGACGGTTAATGAGTGGCAACGTCTTATCTATGCACAGGGTCAGCTTGCTGAAGCTCCAATCTTTATAGATGACACAGCTGGAGTCAAGATTACTGACATCAGAGCAAGAGCTAGGAGGCTATCTCAAGAGACTGACGGACTTGGATTGATAGTCATTGACTATCTTCAACTCATTCAAGGGTCACGGTCTGACAACCGACAGCAAGAGGTATCTGAGATTTCTAGGCAGTTAAAGATTATTGCCAAGGAATTAAAAGTGCCAGTCATTGCACTATCACAGCTTAGCCGTGGGGTTGAGCAAAGAAACGACAAAAGGCCTATCATGTCCGACTTAAGGGAATCAGGCAGCATTGAGCAAGACGCTGATATTGTCGCCTTCCTCTATCGTGATGCTTATTACCAAGACAAAAAAGAAGGTCAGCCAGAAAACGACATCACTGAGCTGATCATCAGAAAGAACAGACACGGAAACCTTGGCACAGTCAAGCTGTATTTCCACAAGGAATATACCAAGTTTTCTAGCGTTGAGGAGGAATGA-AATGAAAAAATTTGACCACTATTTCAGCAACCATATTGCTGTAAAAAACGAATCTGATACAGTCACCATTGTTGACTATTACAATCCAGAAAAGGGCTATGAGTATAACTTACGTTACATTTTCGATAGAAAAAATTCATCCCTTGCTATCACAGGAGACTTTGGGGAATTAGTTGCACGAAATTTCTACAATATGGGTGAATGGGACACATTCTACAATCACTATACTGGTCATCTGGGGTATTTTCTTGAAAAGTTACTATGTTCAAGTAGGCCAGTTCATTACTATGATACTGACAAGGCTAAAAGAGAAATTCTCAATGAATTCTTTGATGGTGCTGATTATGATGATTTAGATTTTGATGATGAATTCCTACTTGATCAATTATTTGACAATTTTGACGAAGATAAAGGATTTACTTATATTCTTCCAGAGGCTTTTGAACGTTTTAGCGAAGATATGGAAGAATATGAGGTCTATGAATTTCTATCAAGGGCTGGCCGATACGTCAATGATGTCTTTGAACTTTACTTAGACGCTTATAAGAGAGCTTATGAGTATCTAACAAAGGAGGTTGATGATGGCACAACGCAGAATGTTTAGTAGAAAAATCACTGAGACTGACCGTTTTTTGGAAATGCCACTATCATCCCAAGCTCTCTATTTCCATTTGAACATGGGAGCTGATGATGAGGGCTTTATAGATAAGGCAAAGACGATTCAGAGAACTATTGGCGCTAGTGATGATGATATGAAATTACTGATTGCAAAAGGGTTCTTGATTCCCTTTGATAGTGGTGTAGTCGTTATCCGTCATTGGCGGATTCACAACTATATCCAGTCTGACCGCTTTCAATCAACCTTATACCAGTCAGAAAAGGCTCAGCTAGAGTATGACAAGTCAAAAACAGCTAGTCTTAAACCTATTGGAAATTGTATACAAAATGTATCCAAAATGGAGACACAGGTTAGGTTAAGTAAGGGTAGCTTAGATAAGGATAGCTTAACTACCTATCCTACAGTTTCAGACAATGAGGAAGAAGATATTCCATACAAGGAAATTATTTCTTACTTGAATGAAAAAGCTAATAGAAATTACAGACCTAACATTCAGAAAAACAAAACTCTTATCAAGGCTAGATGGTCAGAAGGATTCAGGTTAGATGATTTCAAACATGTGATTGATACCACGGTCAAGGATTGGTCAGGCACTAAGTATGAAAAGTATCTCAGACCTGAAACGCTCTTTGGTTCTAAGTTTGAAGGCTATTTGAATCAAGCACCACGAATCAAGACGGAAACAATTGACGGAAGGTTGGGCTTTTAGATGAATCCTTTTAAGAATTTTGAAACTAGGCAAGTCTTGGAAGAAACCTGCGAGGTTCACGGTTGCCAGCTCTGGCTGACTAAAGTACCGATTAAGGGACGGCTTGAAGAACTCAAGCAGTGTCCAGAGTGTACCAAGGCCGCTATCAACATCTTTGAAAATAAGTTGAACAGTCAGAGCAAAATCAACAGCAAGCTTGCTGATACATATGCTGTCTTTGAAAGAGATAGCTTGGTATCAGATAAGCTGAGGGCTAAGAGTCTTGAGAACTATGAAATCAAGGATGAAATTGACCAGCATGCTATCAATTATGCCAAGCGTATGGAACAGTTCTACCGACAGGATAGAACAGGCAATGCCATTATTACTGGCCCTTCTGGTGTTGGCAAAAGTCATCTGACTTACGGCTTGGCCAAGTTCATGAACGAACAATTCAAAGCCTACGAATCACCAAAATCAGTTCTTTTTATCTCACTGGTGAGCCTTTTTACCAAAATAAAAGAAAGCTTCAAGGTTGACAATGGGTACAGACAGGCTGACATGATTGAGCTGCTAACTAGGGTGGACTACCTCTTTCTGGACGATTTGGGCAAGGAGAGTCGCAAAGGCGACAGCCAGAACAATGAGTGGACACATCAGATTCTCTATGAGATTTTGGACAATCGGAGCAACACAATCATCAACACTAACCTGAGTAGTAAGGAGATTAAGGCCTTGTATGCTGACAATTATGGCAACGGTGCTTTGTCTAGTCGGATTCTTGAGGGTGTGACTGGAAATAGCTTTGCTTATCCGAAGGATATGGAAGATAGGAGGTATTGATGAAATTTTTAGACCTCTTTGCTGGCATTGGTGGTTTTCGCCTTGGAATGGAGCAAGCTGGGCATGAGTGCATAGGATTCTGTGAAATAAATAAATTTGCTAGAGCTAGCTACAAAGTAATACATGATACTGAAGGAGAAATTGAACTACATGACATCACAAGAGTTTCAGATGAGTTTATTCGAGGAATCGGAAGTGTGGACGTTATCTGTGGCGGATTTCCGTGCCAGGCTTTCTCAATTGCTGGAAATAGACGAGGTTTTGAAGATACACGAGGAACTTTGTTCTTTGAAATTGCTAGGTTCGCATCTATTCTCAGACCTAAGTATCTATTCCTTGAGAACGTTAAAGGACTCCTCAACCACGAAGGGGGGGCTACATTCGAGACCATCATCAGAACCTTGGATGAATTGGGGTACAACGTGGAATGGCAAATCTTTAACAGCAAGAATTTTGGAGTCCCCCAGAATAGGGAACGAGTGTTTATTATCGGACATCTTAGAGGAGAAGGTACCAGACCAATTTTTCCTTTCGAATCAAGCATCACAGAAAATTATCCTATCCACACCAGAAAAATAGGAAATGTTAATCCATCTGGTAATGGAATGAATGGGGAAGTGTATGATTCGGAAGGTTTATCTCCAACTCTAACAACAAATAAGGGAGAAGGAGTTAAAATCGCTGTAAATGTTGTAGGCAGATTACCTGGGAAATTTGAAATGCCAAATAGAGTCTACGATCCAGATGGCCTAGCACCGACTATCAGAACTATGCAAGGTGGAGGGTTAGAGCCAAAAATAATTCAGCGAGGCAGAGGCTATAATCAGGGAGGAGAATATGAAATTTCTCCAACTGTCACATGCAACAGTTGGCAAGAAAACAATCTTTTAAAGATAAAAGAAGCCACTAAAAAAGGCTATTCAGAGGCAGAGGCTGGCGATTCAGTAAACTTATCTCACCCAAATTCTGAGACAAGACGTGGACGAGTTGGTAAAGGTATTGCCAATACTCTCTTGACTGGAGAAGAACAAGGTGTGGTTGTTTATGACTTGTACAACAGAAGAAAGAAAGATATTGTTGGCACTTTAACAGCTAGCGGTCATAACGGTAATACTACTACGGGTACTTTTGGTATCTCTAACGGATTTAGAATCAGAAAGCTTACACCTCGTGAGTGTTGGAGGCTACAAGGCTTCCCTGACTGGGCTTTTGACAAGGCGAGTCAGGTCAATAGCAACAGTCAATTATATAAACAAGCTGGTAATAGCGTAACAGTAAACGTCATTGCTGCAATTGCAAGGAGATTGCTATGACCTATGAAGCTACATTCATGCTATATGGTTACAAAGCTGTTCCAATTGGCCAGTTTGAATCTAAGGAGTTGGCTGCCCAAGCAATTATTGACCATATCATTGAGAACTCTGGCATACATAGACCAAGGGTAGTTGCAACAATGAAAATACGGAGCAAGGAAATCAGAATTGATTATGGTTCTAAAACTTGCTACTACTTGATTACTTTAATTAA-AAAAAAACGGAGGAAAAACAAAATGAGCAATAGTATTGACTATAAGCAGGGCTATCGTGATGCTATACAGTTTGCCATCTCAGAAATCAATGAAAGTGCAGACAATTTTCTTATCGATGAAAAAGAGGCTGATAGAATCAACGAAAATCTAAAAACAATATTAAGAAAGGTTTATCAAAATGACTAAAACAATGACACTTGAAGAGAAGGTTGAACAGTGGTTTATTGACCGTAACTTACACGAGGCAAATCCTGTCAAGCAGTTTCAGAAGCTGATTGAGGAAACTGGGGAGCTTTACTCTGGTATTGCAAAGGGTAAGAGTGAAATCATCCGTGATTCACTTGGGGACATGCAAGTTGTCCTGATTGGCATTGAACAACAAATCAAGAACGGTGCTCAGATTGAAGCAAGTCCACAAGATATGGAGCTGTTGCTACTTGCTTCAAGTTTGGGGGAGATGGCTCAGAAACTCTACAAGCATATCTTCCACAACGAAACAAAAACACCGCTTATCCGTCCAGAACTTAGCTTGCTTCACTCTAATATTCATTCCATTGCAATCCACAATCTGACAACGGCTGATGATTGCTTGGCTATTGCCTATGAAGAAATCAAGGACAGAAAAGGCAAGTTAATCAATGGAATTTGGGTTAAAGAGGAGGATTTGTAATGAAAAACCTGAATTGGGAAGAATTCTTCAACAATCTCAAGGCTTTTGCTAGTGCCATCATCATCACTGTATTTGTTTTTGGATTCAACTATCTGTTTTATGATATTGGCTACCAGAAAGGCCATCAGGAAGCTGACAGGGTGATTATCTATGTGGCTGACAATGCTGGCGCTGAAATGTTTGGCAAAATCACTGATAAAGAAATCATTGAAGGCCGTCACACAGTTACAGCTGGCGCTTATGGCAAGTTCTTGGTTACTGAGGAACAATACAATGAAATTACTGTTGGTGATGACATTCCTGACTATTTGAAAGGACGTGGAAACTAATGACAAAATGTGATTTTATGACAAAACG---------------------------------------GCTCAATATTCTAAATGATGAAGATGAGGAA--ATGAAGAAACTCA----------TTGAACAAGGCTACACAAAGATAGAAAGTGAGCT------------AGGTAAGATAACTGGATTCAGAATCTTGCATGACAATGTAAACTATCCTAGCCATTATCAAGGGAAATACGGTTTAGAGTCAATTGATGTTCTCAGGAACTTTATGACCCCTGAAATGCTCAAAGGA---------TTTTATCTAGGAAATGCCCTAAAGTACCAACTACGGTACCGAAAGAAAAACGGCCTTGAAGACCTCAAAAAAGCAAGAAAGAACCTTGACTGGTTGATTGAAGAAATGGAGAAAGAGAAATGAAAAAATCAATAGGAATCCTTGAATTTAAAGAATTTGATGCTTTTGTTGGTGGAAAGGTTATGCCTGTCTATCTTCATAGTGCTAACCCAAACGTGCCAACGACTAATAAAAATGAGGCTATGAGGGTTACCAAAAAGAGATACAGAAAAGAGTTCTCTGACAAGTACATTTTCAGAAAGGTTGGTGAGGTTGATGATCAATAATGTTGTACTTATTGGCCGCTTGACAAGAGATGTTGAGCTACGTTACACGCCGTCAAACATCGCAAACGCTACTTTTAACCTAGCAGTCAATCGAAATTTCAAGAATGCTGCTGGTGATCGTGAAGCTGATTTCATCAACTGTGTGATGTGGCGACAACAAGCTGAAAACTTGGCCAATTGGACGAAAAAAGGAATGCTGATTGGTATTACTGGACGAATCCAGACAAGAAGCTACGAAAATCAGCAAGGTCAGCGTATCTATGTGACTGAGGTTGTTGCTGACAGCTTCCAGATTCTTGAAAAGCGTGATAATTCAACGAACCAGGCAAGCATGGATGACCAATTGCCACCATCATTTGGAAATAGTCAGCCTATGGATATTTCAGATGATGATCTACCGTTTT-------------------------------------------------------------------------------------------------------------------------------------------------------------------------------------------------------------------------------------------------------------------------------------------------------------------------------------------------------------------------------------------------------------------------------------------------------------------------------------------------------------------------------------------------------------------------------------------------------------------------------------------------------------------------------------------------------------------------------------------------------------------------------------------------------------------------------------------------------------------------------------------------------------------------------------------------------------------------------------------------------------------------------------------------------------------------------------------------------------------------------------------------------------------------------------------------------------------------------------------------------------------------------------------------------------------------------------------------------------------------------------------------------------------------------------------------------------------------------------------------------------------------------------------------------------------------------------------------------------------------------------------------------------------------------------------------------------------------------------------------------------------------------------------------------------------------------------------------------------------------------------------------------------------------------------------------------------------------------------------------------------------------------------------------------------------------------------------------------AGGAGGTGCTTATGAACGAATATAAGAAACCCACCTACATCGTCATTCAAGAGGCAATGGCTGAGCGTATTAGATTTCTTGAAGATGAATTATATAACAGAGCATACAAAGACATTGAACGGCTAGAAGTTGAGAATGACCGTCTGAAGGTTAGATGCCTTGATTTGCAGTTGGAAAATGCTGACTATGTCTGGGATGACATGTGTCGCTCTGCTATTGCTCGTGCAAAATCAGAAAATCGAAGACCACACAGAAGATGGAGGGGAAGATGAAGTTAAGGCTTGAAGAACTAAGAAACAAACTTGGCCTCAGTCGCAGAGATGTGCATGAAGCCACTGGCATTTCTATGAACACGCTGCTACATTATGAAAAAGGCGGTACACCATCTATTGGTCAGGTTGAAAATATCGCTAAGGCTTACAATATCAACCCAGCCTGGTTGCTTGGTTGGATTGATGAAGGCCAGCAACCACAACCACTTGAAACCGTTGTTGAAAAGATTATCTATGTGGAAAAGGAAGGCTGTAGATTACCGCCATATTGGAACAATGATAATAATGGCAGAATCATCAAGTGGAAAGAATCAAGAAGAGCATTCCAAAGGAGAACAATTTGACAAAGAAAACAGCAAGTAAGACAAGACGTGATTTCCTTGAGTTTGAGCTTGAGGCTAAGTATCTAAAAATTGATAAACTTATTGGGCAGCGCCGTCATGAACTGGAAAGAATCTATGCAGTCAAAAACCTGACAATGCCAGGAATCGATGATTCAGGAGCTAGTCGCAGTGGAACTTCAACTAATACTTCTGAAAATCTAGCTGTTGCTTATGCCAGTGACCCAATGATTCTGAAACTGGAAGAGTTCCAAAATGCGATATCAGAATTACTAGAGGTACTTGAACCCGATGATAAGAAAATTTTCCATCTGAGGTGGGGAGAACATACTGGATATGATTGGATTCAAGTTTGGCACATCATGGAAAATGGCGAGACAGGTTATCTTTACAGACATAGCAAGCAGATTTATAGAAGACGTGAAGTCATCCTTGATACACTTGCAAAATTATTGTTCATGTAACTTGTCAAAAAAACATATAGAATTGACAGAAACAATCTGATAGATTGATAGTGTCGCTAAGCACCGAGAAATCCTTGGTGCTTTATTTTTTTGAGAAAGGAGCAAAGCGATGAATATTGTTGAACCGCTACGAGACAAAGACGATATACAAGCCATGAAGGACTATCTATCATCTTGGAATGAAAAGTATTACATGCTATTTCTTTTGGGCATCAATACAGGTTTCCGTGTTGGAGATATTCTCAAGCTAAAGGTCAAAGATGTCCAAGGCTGGCACATCAAAGTTAGGGAACAAAAGACTGGTAAGTATAAAAGTATTAAGATGACAAGGCCACTCAAAAACGAATTGAGGGAATTTGTCAAAGACAAGGAACTTCATGAGTATCTATTTCAGAGTCGTGTCGGAAAGAACAAGGCGCTCAGTTATAAGACGGTTTACTGGTTTCTTAAAAGAGCTGCTGAAGACCTCGGCATTGACAATGTTGGAACTCATACAATGCGAAAAACCTTTGGCTATCATTACTACAAGAAGTACAAGAACGTTGCTGACTTGATGTCACTATTCAATCATTCAAGCCCAGCAGTTACACTAATCTACATTTGTGTAAGGCAAGATGAGCTTGATACTAAGATGAGTAATTTTAGCCTCTAATATTTTTTTGATTTTTTCAACTATCCATAACGAGGAAGTTTCTAGTCTATATTTTGAAGTGAGCTTAAAGCCTTGTCCTAATTAGTTTTCTAGTGTGAAACAAAATTGGATAAAATATAAGATATAGATAGTTCAGCATGGTTATTTTACATAATTTCAGCCATAGAAAAATAATCTTGTCAAAAAAATGGGTATTATTGACAAAAACAATCTGATATATTTGTAACATGAGAAAAATCCAGAGAGCAAGCTTAGGCATGTTCTTTTTTTTGTTGGGGGTGACGATGCCATGAAAGATGAAAATGCATTTGATGGAATTAGGCTTGAAGCTGGTAGCACTTTAGAAATCTATCTCACGAAGAACGACTTAGAACATATTGCAAATGGATATGAGGTGACTTTAGATATTAAGCCTAACGAGACTGTAAATAAAATCGTAATAAAGCCAAGTTTTGTAAATAATATTCTAAATCCGTTAATCAACTATGACAAAAGAATAGTGAGTGAAGCAGATTTAAAGTTTAGAGACATTTCAAGAGAGGTTGCAAGAGATAGTTTTGCATTGGGGTCAATGTAGTGGGCTATAGAAACCCTAAACACTCTGACTGGTTCAGAGCTTGGCAGATTAAATTCTACAACTCGAAACCTTGGAGAACTCTGAGAAATAAAATCAGAAAAGCTAAGCGTATGCGTTGTGACATGTGCGGACGTTTGATTCACGGTAAGAGTATTGTTGACCACATCATAGAGATTGACGAAACTAATTATCAAGATGAATCTATCACTCTCAACGAAGAGAACTGTCAGTTACTTTGTCTTGAATGTCACAACACAAAAACTTTTCAAAGTAAAATAAATTTAAATTTAGATAATCGGAATATAAATTTATTTTTGATTTTTTTATTTTTGAATTTTTGTGGACTCCCCCCATTTTGAATTTTGACAGCGCCAAAATAATAACGGTGTCAATCCTCTTGTGTACCTCTCCCCCAAAATTGACGAAAATTGATACAAGAAAGGAGCATGATTTTGAAAATCAATGAAGTTTTAGAAAAGCTAGGAATAAGTCGTGCTACCCTTACAAGGTATCGAAAAAAGCTGGGCATATTTGAAGAAACTAGGTCAAATATCACCAAAAGTCAGTTCAAAGAGTTGGAAAAGCTTGCCAATCAACGGCAAAAGTACACAAGGCAGGAACGTGTTGAGCTATCTCGTAAGACTTTCAAGCTGATTCCAAAAGAAAAAATGCTTGAAATCAGTGATAATGATTCAGTTGGGTTGAAAAATCTCAAAACTCAATACAATCACAATCAAAAAGTGATTGAAAACTTCCAGCTTGAAATCAATAAGGTCATCAATGACGGTGAGCTACCTGATAAGTACCTACTTGATGGAATGGAAAAGTATCAAAAGCTTAACATGCAGATCATGTCAACGATTGAAAAGCAAAGTCCACAGGGTGACAGGCTCAAAGAAATGATTCAGGAGAAGTTAGCACGTTATGGTTGAGATGAGATATTTTGATAAGTATGCTCAGCTCATCTATACTGGTAAGATTCGTATTTGTAAGCTCACAATGAAATCAATTAGACGTGTTGAGCGATACAAAGAGCAATACCTCTTCAAACAGGAGGAAGCTGACAAACGGATTGAGTTCATTGAGGAAGAGTGCAGCAATACTAAAGGCCTTGCTGGTAAGTTACGCTTAGCATTACCACAAAAGGTTTGGTTAGAAACAACGTGGGGCTTTTATCACACGGTTGAGGTTACTAAGACCAATCCTGATACCTTGGAAGAATACACAGATTATGAAGAAAGGCGTCTCATTCATGAGGTGCCTATTATTGTGCCTCGTGGCACAGGTAAGACTACTCTTGGTTCTGCTATTGCTGAGGTTGGTCAAATCATTGACGGTGAGTGGGGTGCTGATATTCAGCTTCTTGCTTACAGTCGTGAACAGGCTGGCTATTTGTTCAATGCCTCAAGGGCGATGTTGTCGAATGAAGAAAGCTTGCTGCACTATATGCGTGAGGCTGACATCCTACGGTCAACCAAGCAAGGTATCTTGTATGAAACAACTAACAGTCTTATGTCTATCAAGACTTCTGACTATGAAAGCCTTGACGGTACTAATGCTCACTACAATATCTTTGATGAGGTGCACACTTATGATGATGACTTCATCAAGGTTGTGAATGATGGTTCCAGCCGTAAGCGTAAGAATTGGATAACCTGGTACATTTCCACAAATGGAACGAAGCGTGACAAGCTCTTTGATAAGTATTACAACATCTGGGTAGATATCCTTGATGACAAGATTATCAATGATTCTGTCATGCCTTGGATTTATCAGTTGGACGATGTGTCAGAGATTCATGACCCTGATATGTGGCAGAAAGCTATGCCATTACTTGGTATCACGACAGAGAAAGAAACCATCGCTCGTGATATTGAGATGAGCAAGAATGATCCAGCACAACAAGCTGAGCTGATGGCTAAGACTTTCAATCTTCCTGTCAACAACTATCTTGCTTACTTCAGCAATGAAGAGTGTAAAGGTTGGTCAGATAAGTTTGATGAGAGTTTGTTTGTCGGAGATGATGAACGGAACGCCCGTTGTGTGATTGGGATTGACTTGTCAGATGTCAATGACATCTGCTCTATCTCTTTTATGGTTGTGCGTGGGGAAGAACGGCACTATCTAAACAAGAAATTCATGCCACGGCATACCATTGAGACATTGCCAAAGGAACTGCGTGATAAGTACACTGAGTGGGAATTAAGTGGCATGCTGCATGTGCATGAATTGGACTACAATGACCAAGCCTATATATTTGAAGAGTTACGGCAGTTTATGAGTGACAACAGAATTTTGCCTGTGGCAGTCGGTTATGACCGCTACAATGCAAGGGAACTTATTCGCTTGTTTAACGACTACTACGGGGATATTTGTCACGATATTCCCCAGACGGTCAAATCGTTATCAAATCCGCTCAAGGTTTACAAGGAGAAGGCTAAGATGGGCAAAATCATCTTTGATGATCCTGTGGCGACATGGAATCATGCCAACGTCCGTGTCAAAATTGATGCCAATAACAATATTTTTCCAAACAAGGAAAAGGCAAAAGAAAAGATTGATGTCTTTGCTAGTCAGCTAGATGCCTTTATCTGTTATGAAAATTTCAAGGAAGACTTGAGCTACTACTTTGATTGAGGTGAAGAATGAACAACTATTTGAAAAATTTGAAGGAGGTTTTTGCTAGGATTTTCCGTCCAAACAATCGGAAATCTACAAGAACCTATCTTCAAAGAAGTATCTCCTACTGGCGTAGGAACTCCATCTATTTGGATAACATCTACAATAAGATTTCAACTGACACAGCTCAGTTAAGGTTTAAGCATGTCAAGATTACTCGTAACCCAGGCGGTGTCGATTCGATGGTTTGGTATGAGCATAGTGATTTGGCTGAGGTGCTAACAGTTTCACCAAATCCACTAGAAGTGCCTGTTGTCTTTTGGTCAAATGTAACTAGGGCTATGCTGCATGACGGTGTGGCGGTTGTTGTGCCACGTTGGGAGAATGGCCGACTTGTTGAAATATGGCTTGCTAAGAAGACAGTGACTTGGACAGCAGAGAGCGTGGAGCTTATGCTTGATGATGTTGCTGTTGAGCTTCCTCTTACTGATGTGTGGGTATTTGAAAATCCTAAGTTGAATGTCACGGCTCAACTCAATCAGATTACTGAGCTTATTGACATTAACTTGAATGCTTTGACAGAAAAGCTTAGCGATGGCAATTCTAGCTTGAGAGGTTTCTTAAAGCTACCAACTAAGGCAGCTGATGAGCATTTGAAGCAACAAGCCAGGAACCGTGTTGATAGTATGCTTGACTTGGCCAAGAACGGTGGCATTGCTTATCTTGAGCAAGGCGAAGAGTTCCAGGAACTTAGCAAAGACTATTCTACTGCTTCTAAGGAAGAATTAGAGTTCTTGAAATCACAGCTTTATAATGCTCATGGTATCAATGAGAAATTATTTACCTGTGACTATACTGAGGAACAATATAGAGCCTACTATTCTAGCGTCATGAAGTTATATCAGCGTGTCTATTCTGAGGAGATTAACAGAAAATACTTCACGAAGACAGCACGGACTCAGGGCAATAAGTTACTGGTCTTCTTTGATATGGCTGACATGATTTCATTTAAGGATTTGGTTGAAGGTGGCTTCAAGTCCAAATATGCTGGATTGATGAACTCAAATGAGTTCCGTGAAACCTATCTTGGTTTACCTGGCTATGAGGGCGGTGAAGTATATGAAACCAACCTGAATGCTGTTCGTATCGGTGCAGAAGAATCTGAGTAGAATCTAAAGGGTGGGTGGTTGGCATATCTTTCACGAAAGGAGGTAAGCAATGGAAAAACTAAAAACCTTTGTTGTGAAGTCGGTTGAGGATGAATCAGCTGACTTTCATTTTGAGGCTTACGCTTCAACCTATGACAATACAGACAGAGAAGGCGATGTGATGGCCAAGGGGTGTTTTGATAACACTCTGAAATCTAAGGCTGTTGTCCCTATGTGTCTTAATCATGACCGTAACCGTGTTATTGGTAAGCATGAATTGTCTGTGGATGAAAAAGGCTTGCGAACACGTTCAACGTTTAATCTTAGTGATCCAGAAGCTAAGAAAACTTATGACCTCATGAAAATGGGGGCATTGGATAGCTTGAGTATTGGGTTCTTTATGAAAGATTATGAGCCTATTGACGCTAAGCAACCTTATGGCGGATGGATTTTCAAGGAAGTTGAAATCTTTGAAATTTCTGTTGTGACCGTGCCAGCTAACCCTCAAGCAACTGTTGACAATATTAAGGAAGTTGATATGTCGGCGGTTGATAAGCGAATCGCTCAGGCGAACATGAGGCAAGAAATCATGAGTAAACTTGCAAAAATTTAAAGGAGACATGATGAAAAAATCACTCATTGAGCTTTTGGAAGCTCGTCAAAAAGCAACTGATGAACTGGCTGAGGTAAAGCTTAAAAAAGCCACTATTGAAGCAAAGATGAAATCTTCAACCATTGAAGACGATGACTTGGAACAGTTAAAAACTGATGCAGAAAGTTTGGTTTCTCAAGCAACAGCTATTAAGGAAACAATTGCTGGGCTGGATTCTGACATTGAAGAAACTGAAGAAGAACTCAGCAAAGCTGCTAAAATCATTAAAGAAAAACAGAAAGGTAATACACCTATGGATTATTTGAAAACCAAAGCCGCTGCTCTTGACTTTGTCCGTATTCTGATGGACAACGAAGGTAGCGCAAACAGTGCCCGTAAAGCGTGGGAAGCTAACCTTGTTGAAAAAGGAGTGACTAACCTCACTAAGATTCTTCCAGAACCTGTTCTTATCGCTATTCAAGATGCCTTTACTAACTATAATGGGATCTTGAACCACGTTTCAAAAGATCCACGTTATGCGGTGCGTGTTGCTCTTCAAACTCAAGTATCTCAAGCTAAAGGACACAAAGCTGGTAAGACTAAGAAAGATGAAGACTTCACATTCTTGGATTTCACTATCAACTCTGCGACAGTTTATATCAAATATGCCTTTGAATATGCTGACTTGAAGAAAGATACAACAGGCGCTTACTTCAACTATGTGATGAAAGAACTTGCTCAAGGCTTCATCCGAACTATTGAACGTGCTGTTGTCATTGGTGATGGAAAATCTAACAGTGCTGAAGACAAAATCACTGAAATCAAATCAATTGCTGAAGAAACTGAAGCGAATCTCTTTGAAACACAAGAAATCAATGTTGCTGGTGTATTTGACAATGCTGTTCTTGAAACGCTGGTTGCTGGTATTGATAAGATGGTTCCAAATACTACTCCAATTCTTGTCACTTCAAAAGCCATTGCTCGTAAATTGAAATTGGTCAAAGATGCAGAAGGTCGCTACATCGATCCTCAACCATTTGCTCCAATTGCAACCAACGGAAATGTTATTGCTGGTTTTCAAGTTTACATCTATGACTGGATGGACGGTGCAACTAACCCAATCATTGCATTTGCTGACCAAGCTTATAAGATGATTGGTGATGAGGCTGCCGCTGACCGCTTTGATGATTATGATGTAACAGTCAACCGCCGTCATATTGAGCTTGCTAGTGTTATGGGTGGTCGTTTGGCTCAGTACAAATCAGCGGTTAAGTTTACAAACCCAGCAGGTTAAATATAGAAAGGGGAGTCTGAATGACAATCCTTAAAACAATCAAAGAAATGGTAGAAGTTGACGTTGAAGAGGATATCTTTGACGTCCAACTTTTACGATATATCAACAGTGGGATTTCATATTTACAAAGAAATGCTATTCCTGTTATCCGTATCGATAAAGAAACGGAGTTAGAGGGATGGACAGACATTAAGGAAGAAGATAGGGAGACAGTGCTTGACTGGTTACATCTGAGATGCGTTCAACGTTTTGACAAATCTTTGATGACAGGCAGTGCTGCTACTATGGAATGGATTGACGGAGAGATGACAAATCTTTTGTATCAACTCAAGGCAATCTATGAAGTGAAGACATGAAATCTTCAAGAGTAGCTATCATTCTTTGCTATGATGAGCGTGTTGAGGTTGAAAAAGGTGTCTGGGAGAAAAAGACCGTAGAAAAGAAAGTCAAAGCTGAGAAAGAGAAAATCTATCAGCGAAGGCTTGATAAAGCTATGGCAGACGGTCAAGTTCTGACTGCTAGGTTTAGTGTTCGTTCCAACTATGTGACTGACACTCTTGACTATGTCAAATATAATGGCAAAGAGTACAAGGTTAACATTGGGACAGAATCAGATGATGGTCATTACACTATCATCGAACTTGGAGAACTGAAATAATGGCCAAGAAATTTTTCACTAGACAAGATATTCAATCTATCCTTGAAACAAACCCTTTGAAGGCTAAGGTCTTCTACATGGAACGTGAGGAGAAATCTTCTCCTGACAATGTCATCTTGTATTATCGGTTAACACCAGGCAGTAGCATTACTGCTGATGATAGAGTGCACATGAGAAAAGTGACTTTGCAAGTTAGTCACTACCACAAGAAGAAACTAGACAACATTGAAAATTTGATGCTGTCTAATTTTATGTGTGAGCCAAATCAATTGAATCTAAAACAACCTGACACTGACTATCTACTGACAACTTACAGACTTGAGGTGTTTACAAATGGGCGGTGGTAGCGTGAAGATGACACCGCTAAAGGTGGATATCAAGAATCAAGTTTTAGAGAACATTAAGAAGGCTGCCCAAAGTACAGAAAATGACATTAGAACTGGAAGCCCTAGACGAAACGGTGTTTACGAAAAAGGTTGGACACACGACATCATAGATGACGCCGCTGTTGTTCATAATAATGGCAAAGAAAAATCTCTATCCCACCTATTAGAGAATGGTCATGCCACTAAAAACGGTGGCTTTGTTGCCCCTAGAGAGCATATCAGACCAGCCTACCTCAAGAATAAGGAGAAATTCCTTAATGATATGAAATCCATTAAAATCACACCTAAATAAGAAAGGAGTCTTACATGACTTATCAATACGATACAAGGGAAGTCACTCACGGTAATGCGAATGGTTTTTATGCCAAAATTGCTAAAACTGATGCTGGTGCCTTAGACTTGCAGAAACCTTATCCCTTTACAGGGCTACGAAGCACATCCTTTGAAACTTCTCAGGAATCAAATGCCTACTATGCAGACAATGTGGAACATGTTCGTTTGCAAGGTAAAAAATCCACAGAAGGGTCTATTACAACCTATCAGATTCCTAAACAGTTTATGATTGATCACTTAGGTAAAAAGCTTACGAACTCTACACCACCAGCTTTGATTGATACTGGTGTCAATACTAACTTCATTTGGGGTTATGCTGAAACTGTTACAGATGAGTTTGGAGCTGAGATTGAAGAGTTCCACATTTGGACGAACGTTAAGGCATCTGCACCTAAAGGCAGCACATCAACTGATGAAACATCAGCGACACCAAAAGAAATTGAAATCCCTTGTACTGCCTCTCCAAATAACTTCATTGTGGATTCTGAAAAGAAACCTGTATCAGAAATTGTATGGCGTGATGACAGCAAAGGAACCGTCCGTGGGAAGTTTGACAAGTTGTTTGCTGACAAGTCACCAGGCAAGCTGATTGATTTCATCAATGAAGCGCTTGGAACAACCACTACACCTACCACAACTGTTAGCGGAGGCTCTTAATGATTAAAAAAGAACTATCATTCACAGCGTTTGATAGTTACGGTGAAGAAAGAGAGCACACTGAAACAGTGCGCTTTCTTTACTCTTTACCAGCTATCAAGATGTATGAACAGCGAACTGGTCGTAACTTCTTTGATGACAACCAAAAAGCACTTACAGCATATACACAACTTGCTCTTGCAACTGGTGTAAACTGTAACCTATCTGATTTAACTGATGAAGAGAAAATCAAGATGATGCCTCTACTTATGGAACCTGATTTCATGAACTTCTTGACTGAAGTCATTCCTTGCCTTTATGGTGAGGTTGAAAATGGACGTTTAGTACAAAATGAGCTTACCGCTGAAACAGCTTCATTAGCTCCTTGGTTTGGTGATTTGATTGATATTGGTTTCTTCTCAGACCTCTTCTATGAATTTAACCGAAGCAGAGCAAAGGTGCCGCAAGATAAAAAAAAGCCTCTTCAGAAGTTGTAACTTCCGAAAAGGTTTATAAGGTTATCTTTGAAAATCGGATGGATGTTTTTTGGGCAGAATTCCAACACTTTAACTATTTGATGGGAACGCTTCACCAAATGAGCATCAATCAGGAAGAAAAGAAAACCTTATCCAACGCTGATTTACTTAGCGTGATGTCAGATTAAAAAGAAAGGAGGAAATCTATGACTGAAACGTTTGAAGGCTTATACGTCAAATTTGGTGCTAATACTGTTGAATTTGATAGGTCTGTAAAAGGTATCAACACTGCCTTATCTAGTTTGAAAAAAGACTTCAATAACATCAACAGACAATTGAAGATGGATCCAGACAATGTTGACTTGTTGAATCGTAAGTTGGTTAACTTGCAAGAACAGGCTCGTGTTGGTGCTATAAAAATTGCTGAACTCAAAAAGCAACAGAAGGCACTGGGAGAATCTGAAGTTGGGTCAGCACAGTGGAATAAGCTTCAACTTGAAATTGCTAAGGTTGAATCACAGATGAAGATTGTTGATAAGGCAATGGAGTCAACAAAGAAACACATTGAAGATGTAGGAGACCCAAAGTCTATTCTGAATCTTAACAAAGAACTTGATAATGTTGCTAAAGAGCTTGATATTGTCAATCAAAAGCTTGAGCTAGACCCTGACAATGTCGAACTAGCAGAGCAAAAAATGAAACTACTTGGCAAACAGTCGGAATTGGCTGGGGATAAAGTCCAAGAATTAAAGAAAAAACAAGCTGCCCTTGACGATGAGAAAATAGGTACAGAAGAATGGCGTCAACTTCAAAATGAAATCGGTCAAGCTGAAGTTGAAGTTCTAAAGATTGACCGTGCAATGGACATTCTTGGTGAGTCAAGCCGTTCTGCAACTGGAGACATCAAAGAGGCAACCAGCTATTTAAGAGCTGATGTCATGATGGATGTTGCAGATAAGGCTGGTCAGATTGGCCAGAAAATGGTTGACGCTGGGAAAATGACAGTAGATGCTTGGTCTGAGATAGATGAGGCTCTGGACACCGTCACAACCAAAACTGGTCTGACTGGTGATGCCTTAGCAGAGCTTCAGGAAATTGCTAAAGACATTGCTACTGGTATGCCTACCAGCTTTCAGAATGCTGGTGATGCCGTTGGGGAATTGAATACTCAGTTCGGTTTGACTGGGGAAAAGCTGAAATCAGCATCTGAATTACTTATCAAGTATGCTGAGATTAACGAAACAGACATTTCAAGCTCTGCCATTTCTGCAAAACAAGCTATTGAAGCTTACGGTTTGACAGCTGAAGACTTGGGAATGGTCTTAGACAATGTGACCAAAGCCGCTCAAGATACAGGACAGTCAGTTGACACGATTGTTCAAAAAGCCATTGACGGTGCTCCTCAGATTAAAGGTTTGGGACTTTCTTTTGAAGAAGGTGCTGCACTGATCGGTAAGTTTGAGAAAAGCGGTGTGGATTCATCTGCTGCTCTATCCTCTCTATCGAAAGCTGCTGTCATCTATGCTAAAGACGGTAAGACTCTGACAGATGGATTGAATGAGACTGTTAGTGCTATTCAAAATTCTACTAGTGAGACAGAGGCTTTAAGTATTGCCTCAGAAATCTTTGGTAGTAAGGCTGCTCCTAGAATGGTCGATGCTATTCAGCGTGGTGCTTTTAGCTTTGATGACTTAGCTGAAGCAGCTAAAAGTTCCTCTGGTACTGTCTCCACCACATTTGATGAGACGCTTGACCCAATAGATAAGTTGACTCAGTATTCTAACCAAGCAAAAGAGGGAATGGCAGAACTTGGCGGTAAATTGCTTGAGACTGTCATCCCAGCTTTAGAACCTTTGATGGGTATGCTTGAATCTTCTGTCAATTGGTTTACTAGCCTAAACGAAACTGATCAACAGACTATCGTGATTCTTGGCCTAGTTACAACTGCTGTGATGATGTTGCTTGGTGCAATTGCACCGCTGGTCATCGCCATAGGGGCAATAGGTGCGCCTGTCGGAATTGTAGTGGCGGCAATAGTAGGGGCTATTGCCGTCATAACACTTATCATCCAAGCAATCATGAACTGGGGAGCCATAACTGAATGGCTTCAGTCAACGTGGGATTCTTGTGCTGCCTGGCTTTCTGAATTGTGGACTAACATAGTCACGACTGCCACCACAGCGTGGTCAAATTTCACTGCCTGGCTTTCTGGCCTTTGGTCTTCAGTAGTCTCAACTGGACAGTCTTTGTGGTCTAGCTTTACTAGTTCCTTGTCCAATATTTTCTCAAGTTTGATTACAGGTGCTCAGTCTCTGTGGTCAAGTTTCACTTCCACTCTTTCCAATTTGTGGTCTGGACTGGTCTCAACTGGGTCAAATTTGTTTAATAATTTGAGTAGCACGATTTCAGGAATTTTTAATGGGATACTTTCAACAGCAAGCAATATTTGGAATTCCATAAAATCCACTATTTCCAATGCAATAGATGGGGCGAAAAATGCAGTGTCCAACGGGGTCAATGCCATCAAGAATCTGTTTAACTTCCAGATTAAATGGCCTCATATTCCACTACCTCACTTCCGTGTGAGTGGTTCTGCTAACCCTCTGGATTGGCTAAAAGGTGGCTTACCAAGTATCGGCATTGACTGGTATGCCAAGGGCGGTATCATGACCAAACCAACCCTATTTGGCATGAATGGAAACCGTGCAATGGTTGGCGGTGAGGCTGGCGCTGAAGCCATCTTGCCATTGAATAAGTCAACCCT-GGGGCAATTGGTCAAAGTATTGCTAACACGATGAATACATCGAACAATATTAACGTTAACTTCTCTGGCGTCACTATCAGGGAAGAAGCTGACCTTAACAGACTAGCCAACGTGGTTGGAAATCGTATTGCTGAAGAATTGCAACGTAAAACTAATTTGAGAGGAGGAATGGCATGACAAAAATCAATGAACTTACCATTGACGGTGTGAAAACATCATCTTTTAAGTGTGATGTATTGGTTGAAACTAGACCAAATGTCATTGTCTCCAGCTCCAAAACAGCTCTATTAGAGCATGATGGTATTAGTGGTGCAGTTGTGCAATCGAATAGACACCGTGGACTAATTGAGAAGCCTTATCATATCACTTTAATTGAGCCAAGCGATGAAGAAATTTATCGCTTTTCTGCTCTTTTGAACCGTGAAAAGTTTTGGTTGGAAAATGAACAGGAACCAACTATTAGGCTTTGGTGTTATAAGGTTGATAGCTTTGAGATTGGAAAAGACGAATTTGGTGCCTGGGTGGTCGATGTTACCTTCATCTGCCACCCTACCAAGTTTTTCAAGACCACTGACATCCAGACATTGACTGGTAATGGGGTTTTGAGGGTTCAAGGGTCAGCTCTTGCTTTTCCGAAGATTACAGTGGTTGGTCAGAGCGCTTCTGAGACATCGTTTACGATAGGTAACCAAGTGATTAAGCTTGAAAAGCTCTCAGAATCGCTCGTGATGACCAATGATCCTGACAATCCTAGCTTTAAGACGGCTAGTGGAAAACTCATTAAGTGGGCTGGTGATTTTATCACAGTTGATACTGCTAAGGGGCAGAATGTCGGTGTTGTTTTAGGTGCTGGCATAACATCTTTGAAATTTGAAACAGTTTGGGGGTGGGCATAGTTGCTCTTTTTACTTGATGCAAATGTAAGAACGGTCAAATGGAATGGCATTCCACTACATGAAGCCAGCTCTGCCATTGTCAAAGAAGAAACCAACGGTGATTTCTACCTGACTGTTCGCTATCCTATCACGGATTCAGGTATCTATCAGCTTATCAAAGAGGATATGCTGATTAAGTCGCCTGTGCCTGTGCTGGGCGCTCAGCTGTTCCGTATCAAGAAGCCTATTGAGAATGACGACAGCATGGACATCACTGCCTATCATGTCTCTGATGACATCATGAAGCGGTCTATCACTCCTGTGAGTGTGGTTGGTCAAGGCTGTGCTATGGCACTGTCTCAGATGGTTCAAAATGCTAAGACTGGGCTAGGTGATTTCTCCTTTACCAGCGATATTATGGACAGCCGAACCTTTAACACGACTGAAACGGAAACGCTCTACTCTGTCCTTATGGACGGTAAACACAGTATTGTTGGAACGTGGGAAGGTGAGCTTGTCCGTGATAACTTTGCCTTATCTATCAAACGTAGCCGTGGGGCTGATCGTGGTGTTGTCATCACAACACACAAGAACCTCAAATCCTATCAACGAACCAAGAACTCTCAGGGTGTTGTCACAAGGATTCATGCACGGTCAACCTTCAAACCTGATGGAGCTGAAGATGAAGTGACGCTCAGAGTGTCTGTTGACAGTCCACTAATAAACTCTTATCCCTACATCAATGAGAAAGAGTATGAGAACAACAACGCTGAAACCGTTGAAGACCTTAGAAAGTGGGCTGAGGCTAAGTTTACAAATGAGGGCATTGATAAGGTTTCTGATGCCATTGAGATTGAAGCCTATGAGCTTGACGGTCAAGTTGTAAATCTGGGCGACACGGTTAACCTCAAGAGTAGAAAGCACAGTGCTGACCTCTACAAGAAGGCCATTGCCTACGAGTTTAACGCTTTAACGGAAGAGTATATCTCCATAACTTTTGATGATAAGCCAGGAGTTGGTGGTTCTGGGGTGTCAAGTGGCTTGTCTAATGTTGCTGATGCTATACTTGTAGCAAGTGCCACAGCTCAGGACGTTGCTGTTCAAAGGGCTGTGAAAAATGCTAACGCTGCCTTTGATGCAGAGTTTGGTAAAACAAAAACAAAAATTAATGATGATATCGAAATCGCAAAAGCCAAAGTAGAAAGCTTTAAATCGGAACTATCTAATCGCATGGATAATCAGCTTCTTCCCCTTGCGACAGAAGCTAAGAATTTAGCCAGTCAGGCACAAGCAGACTTGACCAGAAAAGAAATAGAGCTTAGAGCTGAATTAAATAGACAAGTCACAAGCACAGAAGCTGTAAAAATCTCTCTAACAAATCTTAGTCACAATATGGATATCATTAAGCAAAAAGCCCTAAACGACCTTAGAGACGCAGAGACAAGGCTAAAGGAAGCTGATAGCGTCCAACAACTTGCGACAAAGCGGGTTGAGGATAAACTGACAGGACTTAGCACGAAACTGGAGTCATTCTCTGTTGGTGGCTATAATTATGTCATTGACGGCGGAGAACCTAAAGAACTAATGGCTAACTTCTATGGTAAGACCTATGATATTAATCCCCAACTACTCGAACGAACTAGTCAAGCGACCTTGAGTTTTAGCTATGAAGCAGAATCAACTAGTCGTTTAGAAGTTAGACTTTATAAAAAGATGCACACCGGGGACACTAGTAAGATTACAATTATTGTCATGCCTAACTTTGACTTATCTCCAGGGAAAGGCTTTATCTCTCAGAGCTTTGATTTAGGTGGTGTTATGCCTGACCCTAGAAACCAAGCCTGGCTTGTGATGCGGGGGACAAATGCTAACCCCTTGACGCTCTCGAAAGTTAAGCTGGAACGTGGTACCGTTGCTACAGACTGGAATAATCGCGATGAAACCTTAAAAGCTAGCTTCGCCGAATACAAGCAGACCGTTGATGAAAACTTAGCCAACCTTAGAACAAGTACGGAAACCTTGGCAGGTCAACTGACAAGTGCTGAGTCTAGCATTAGGCAGACGTCGGAATCCTTTAGCAATCGTTTAGTTAGTCTTGAGACCTATAAAGATAGTGAACCAAATCGAGCTAGTCGTTACTTTGAAGCAAGCAAGTCTGAAACCGCTAAGCAGCTATCAGCCTTACGAACAGAGGTTAATGGCTCTTATGTGGATAAGTCAACCTATGAGGAAAATGCAAGAGGTTTGATAAGACGCTTTGAAAGTCTGTCATCAGGGACACAGAACTATGCTTTGGGGACTGAAAGAGATGTCTATCTAAACGTTTCAGGGACTACCGTCTATGACCTTTATAGCTTCGGTACTACCTTAGCCGTAAAAGGGATTGAAATGGGAGATACTGTAACTATTGCATTTAACTATTTTGCGGATAGTCGGACGGCTTTTGGTTCTTATGAACTGGAGCTATACGGACATGCAGGCAAAATCGAACGGGTTGGTGAGGTACAGAGAACGATATCAAATCGTGGTACCTATACCGCATCTTTTGTGGCAAACAATGCCAATTTCAGGGCAAACTCCCTTAAAATTAGATTTACGGATAGCCAACTTAAGTTTAGAGTGACAACACTTCGTGTGACTAAGGGGACAATTCCTGCGGACTGGAGTCCATCTCCAGATGACCTGAAAGCCTACTCAGATACTAAGCTTGAACAGACAGCTAATGAGATTAAAGCTAGTGTAACAAGTCTTGATCATAAAACTCTTAAGCAAACTGATATTACTATGACTTCTGAAGGGATTGTCCTGAGAGCAGGCAAGACGAGTAATGATGTGGCAAGAGCTATTGGCTCTTACTTTAAGGTCACTCCTGATGCTATAGCTCTGTTTAGCTCACTGATAAAAGTTAGCGGGAACATGTTGGTTGATGGTTCTGTAACTAGTCGTAAGTTGGTAACAGGCGCTGTCGAAACGGGACATGTTAAGGCTGGAGCAATCACAGGAGTGCTTTTAGCAGCTGAAGCTGTAACGGCAGAAAAACTTAAAGTCGACCAAGCTTTCTTTAACAAGTTGATGGCCAACGATGCCTACTTGAAGCAACTATTTGCCAAGTCAGCCTTCATCACTCAGGTTCAATCCGTGACAATATCTGCCAGTCAGATTTCGGGCGGTGTTATTAAAGCTTTGAATAATGCCATGGAAATCCAGATGAACAGTGGTCAGATACTTTACTACACTGACCAAGCTGCACTGAAACGGGTTTTGAGTGGCTATCCTACTCAGTTTGTTAAGTTCGCAACTGGTACAGTATCTGGTAAAGGAAATGCTGGTGTTACGGTCATTGGTTCTAACCGCTACGGTACAGAATCAACCAATGATGGTGGATTTGTTGGAGTCCGTGCATGGAACGGCTCAAACATTGACTCACTTGACTTAGTTGGTGATGAAATCCGATTAGCAAGCTCTGCCTTTGACAATTCAGATGGTTGGGATGTTCGGACACTTGATTCAGGCTTGAAAATCACACCACACAATAGGGCTGCTGAACGCAATAGCCGAATTGAGGTTGGTGATGTCTGGATTTTAAAAGGAAATGGATCCTATTCTTCTCTCAGAGATATTTTGAACTCATTCAATGAGAACTTCTCAAAAGGCCCAAATGCTGACTCTTACACTTACTACCCTTCAGGGTTCTAACTAGAAAGGAACAATCATGAACCAAGAACAACAACTCAATCAAGCGCTACGCTTGACGGTCAATGAATTGACAGCCCAGTTGGCCAATGAGTCAACCACTAAGAACTTGCTGGCTATCCAGCTGACTGAAGTTGTTCAGGAGAAACAGCAACTGACTCAGCAAAATGCTGAACTTCAAGCAAGAGTTTCCGAACTAGAAGGCTTGCTTGATGAACAAACTCAACCAGAAATCATTGAAGGAGAATAACCGTGACTACAACAGAAAATAATTTACTTGACCTTGAAACAATCACAGAACCCTTTGACTTGGCGACAGCACTCAAGTACATGAAGGAAAATGGTGAGTTCATCCGTTGCAAGAATGCTGTCAATGACTTCTACATGTACCGTGACATGCAGAAACGTCCTGTCATCGTCAATGGCCGCCGTCAATTCAAGGACGTAGAAACTGTCTGGGCATTTAACCAATGGGGCGGGACAACACCCACAATCAACATAGCTGATTTCTTTAATCTTGAATACTACATCATGACCTTTGATGAGAACGGAAATCCTGACTGGACTGAGCCTCACTTGGAGGATAAGTAAGCTCATCTAAAATAAACAGGATAGGAGATAGTGAATGCCACCATGGTTAATAGATAGCACTGTGGTTGTGGCGATGGTGACGGTGCTGGGCGGTCTGTTCAGCACTATTATCACCACTTCAGCCAATCGGAAAGACCAGCTGATAAAACATCAGTATGAGGATATCAAGGAAGATTTGTCTGGCTTGATTGACAAGGTTAAGACGATTGATCATACAACCACGGAAACAAAGAAAATTTCAGAAATCACAAAAGACGGTACGCTTAAAATCCAGCGTTACCGTCTTTTTCACGATTTGACAAAGGAAATTTCTCAAGGCTACACAACTATTGAACATTTCAGGGAGTTGAGCATTCTCTTTGAGAGTTATCAACTGCTTGGCGGAAATGGGGAAATTGAAGCCTTGTTTGAGAAATTCAAACAGTTACCAATTGAGGAGGACTAAACATGACACAAATTACAGATATTATCATCAGCTCAGCTATGGGAATTTTGACCATTTTGGCAGGAATTGCAGTGCAAGCTGTCAAGGTTTATTTGATTAAAAAAGGCGGTGAAAAGGCCGTCTTGATTACAGAAATCTTGGCCAAGAACGCTGTTAATGCTGTGGAGCAAGTGGCCACTGAAACTGGCTTCAAAGGAGCTGACAAGCTAACTTCTGCTAAGGCTCAGATTTTAGCTGAGTTGCAAAAATACAATATCCACATGTCAGACGATGATCTCACTTTGTTTGTTGAATCAGCTGTCAAACAAATGCACGATGCCTGGAAGGAGTAACCTATGGAAATCAACACTGAAACAGCCATTGCCTGGATGTCTGCACGTCAAGGCAAGGTCAGCTATTCCATGGACTACCGTGACGGCCCTAACAGCTATGACTGTTCCAGCTCTGTCTATTATGCTCTCAGGTCAGCTGGTGCAAGCTCAGCAGGTTGGGCGGTCAACACTGAGTACATGCACGATTGGCTGATTAAAAACGGTTATGAGCTTATTGCTGAAAACGTGGATTGGAATGCTGTCCGTGGTGATATAGCAATTTGGGGCATGCGAGGGCACTCAAGCGGAGCTGGTGGTCATGTAGTCATGTTTATTGACCCTGAAAATATCATTCACTGTAACTGGGCAAATAATGGCATCACAGTGAACAACTACAATCAGACAGCGGCTGCTAGTGGCTGGATGTATTGCTACGTTTACCGTTTGAAAAGCGGAGCTTCTACCCAAGGAAAAAGCCTTGATACCTTGGTCAAGGAAACCCTTGCTGGTAACTACGGTAATGGCGAAGCACGCAAGGCAGTGCTTGGCAATCAATATGAGGCTGTTATGTCAGTCATCAATGGCAAAACTACGACTAATCAAAAGACTGTTGACCAACTTGTTCAAGAGGTAATCGCTGGCAAACATGGCAACGGTGAAGCTCGTAAAAAGTCGCTTGGTAGTCAATATGATGCAGTTCAGAAACGAGTGACGGAATTGCTCAAAAAACAGCCCTCTGAGCCGTCTAAGGCTCAAGAGGTAAACAAGCCCACGGAAACCAAAACAAGCCAAACAGAGCTAACTGGACAAGCCACAGCCACCAAAGAAGAGGGCGACCTCTCTTTCAATGGGACTATCTTGAAAAAAGCGGTGCTGGACAAGATTCTGGGCAACTGTAAAAAGCATGATATTCTTCCAAGTTATGCACTGACTATCCTACACTATGAAGGTCTTTGGGGAACTTCAGCAGTTGGGAAGGCAGATAATAACTGGGGCGGTATGACCTGGACTGGTCAAGGCAACCGTCCAAGCGGTGTCACTGTCACACAAGGTTCCGCACGTCCTTCAAATGAGGGCGGTCACTATATGCACTATGCAAGCGTGGATGACTTTCTGACAGACTGGTTTTATCTTCTAAGGGCTGGTGGCTCTTACAAGGTGTCTGGTGCTAAAACCTTCAGTGAGGCTATCAAGGGAATGTTTAAAGTTGGCGGTGCTGTCTATGATTATGCTGCAAGCGGCTTTGATAGCTATATTGTCGGAGCTTCAAGCCGCCTCAAGGCTATTGAGGCAGAAAATGGTTCACTGGACAAGTTTGATAAAGCTACCGACATTGGTGACGGTAGCAAAGACAAGATTGACATTACTATTGAAGGTATTGAAGTTACCATCAACGGTATCACTTATGAACTGACTAAAAAGCCAGTTTAGAATTAGATACGATAAGACAAAATAAGCCCTCAGCAATTGCCGGGGGCTGTTTTTCCGTTATAACGGACTTCCCTCAAAATATCGGTTATAATGGACTTTTTTTGTTAAAAATTTTAAAAATATTTGTTAAAAACAAGTGTTTTCTATTGACAAGTGTTTAAAACAAGTGTATAATACAATTAAAGATAAGGAAAGGAGATAAGCCAATGACAGAGCGAGAGCTTAAGAAAATTGCTAAGAAGCAAGGTTTTAGTAAAACTAACTTTGGCAAAGGGTCACACGAAGTTTGGAAACATCCAGACGGACGGACAGTGACGATACCTAAGCCAAAGGAAAAAGATTACAGACCAGGCACACTGAACAACATTCTCAAAGTCTTGTATGGGGAGTGAGGACGCTCCTCCCCGTACCCCTAAAAGGGGATACTCTGATCATTGGCTTAATCTAATATTATGAAATACACTTATTTAGCATTGTTTGAAGTGGATAAAGAAAACGGTGGCTATAACATTTCTTTCCCTGATTTTCATGGAGCATTTAGTGAAGCTGATAGCTTGAACGAGGCCATTTTTAACGCTCGTGAAGTCCTTGAAATCTATACAATTATGTTTGAAGACGAGGGCAAAGAGTTTCCTAAAGCATCATCATTCAAGGCTCTTGCAAGCAATTTAGCAAGTGACGAAGATGTGATTCAGGCTATTTCAGTTGATACTGAGCTTGTCCGTGAGCGTGAACGCTCTAAGATTGTCAACAAGACTGTCACACTGCCAAGCTGGCTTGTGGAAGTTGGAAAAGAAAACAAGGTCAACTTTAGCCAGCTGTTGCAAAAAGCAATCCGTGAGGAATTGCAAGTATAAGAAAGAGCGGTCAAGATGGCCGCTTTTTTCTGTATAAAAAATTATGAAAATAGATAGTAATACTTTTCAAAAATTGACCTATGAAAAACCGTCCGCCCCAAATTCGCCCCAAATTATTTTTAAAGTTAGCCTGATTTAACCTGATGGAAAATCAAAAAAGCCTATAAAATCAGGCTTTTCATTCGGTTAATTCCTGTTAATTCAGGTACTGAAAGGCGGTAGACGGATTTGAACCGACGATCAAGCTTTTGCAGAGCCGTGCCTTACCACTTGGCTATACCGCCATAACAGATAATATTCTATCGAAAAAAAAAAGATTCGTCAAGTCTCTTTCGTAAAATAGCCAATTTTAGCCCTTAAACTTCCTCATATTA-CCAAAAAAAGAGATTGATACAATGGGTATCAATCTCTTTTAGATTATTGTCTGATTAAATAATCAAATGCGCCAATGGCAGCTGTGGCACCAGACCCCATGGAAATAATGATTTGCTTGTAGGCAGCATCTGTACAGTCACCTGCAGCAAAAATACCAGGGATATTTGTTGAGCCAAATTTATCAACGACAATTTCTTGACGTTCATTGAGTTCAATGCCGCTATCCTTGAGCCAAGAAGTACTTGGTACAAGACCAATTTGTACAAAAACACCTTCTAAATCAATGTGTTTTTCTTCGTTTGTATCACGATCGGTATAGTTTAAACCAGTGACATGATCTTCACCAACGATATCTTTAGTAGCAACATTCTTAAGAATAGTTAAATTGTCAGTTTTAGCTGCTCGTTCTTGCAGTACTTGGTCTGCTTTGAGCTCAGGTAAGAATTCTAGGACTGTAACATGTTTAGTGACACCGGCTAGATCTAAAGCAGCTTCCATACCTGAATTACCACCACCTATAACAGCAACATTTTTTCCTTCGAAAAGAGGGCCATCACAATGTGGACAGTAAGTAACACCTTTATTGCGGAATTCTTCCTCGCCAGGAACGTTGATATTTCGCCACTTAGCACCCAGAGCTAGGATAGCAGTTTTAGCTTGTAAAATAGCTCCGTTAGCCAGTGTTACCTCAACTAATTCTTTTTTCTCAATGCCAGTTGCTAATTGACTCTTGATAATATCAATATCGTAAGATTTGGTATGCTCTTCAATTTGAGCCATTAATTTAGGGCCTTCGGTGTACAGTGTACCAATCATGTTCTCAATACCAACTGTTTCGATAACTTGTCCACCAAAAGTTTCTGCTAAAATACCTGTTTTTAACCCTTTACGAGCGGCATAAATTGCAGCACTGTTACCTGCAGGACCACCACCAATAACTAGAACATCATAGACACCTTTGTCAGCAAATGCTTCAGCATCAAGAGGTCCATCTAGTTGTTCTAAAAGCTGTTCAATTGTAGCACGGCCAGAAGTAAATTCTTCTTGGTCCTTATAAACAGTAGGAACAGACATGATACCTTTTGATTTGACTTCGTCTTGATACATGCCTCCTTCAATCATAGTATGAGTGATATTTGGATTCAAAACAGCCATTATATTAAAGGCTTGAACGACATCTGGACAATTATGGCAAGTTAATGAAACATAAGTTTCTAGATTGATAGTTTTCTCAATCCCCTTAATTCGTTTGATAATATCTTCATCAACTTTTGGTGCGCGACCAGAGACTTGCAACAAAGCTAAAATGAAAGATGTGAATTCATGCCCCATTGGCAAGCCTGAAAAAATAACGCGACTTTCTTGCCCTTTTTTTGCAATCCCAAAACTAGGTTGACGTTTTAAATGTGTTGATTCAAGGCTGATACGATCAGACATAGCGACAATTTCATCTAGAAAATCCTTTACTTTTTGAGAATTATCGTTATCTCCTAAATCAGTTTGTAATACAATATCAGATTCTAGCAAATCTAAATATTGCGCTAATTGAGCCTTGATTTCTTTATCTAAGACCATGGATTACCTCCTGGTTATTAAATTTTACCTACAAGGTCTAAACTAGGAGTTAAAGTTTCAGCTCCTTCTTTCCATTTAGCTGGACAAACTTCACCTGGATGTTGGCGGATGTATTGAGCAGCACGGACTTTATCAATGAGAGTACTTGCATCACGTCCGATGCCATCAGCATTAATTTCCATCATTTGGATGACACCGTCTGGATCAATGATAAATGTACCACGTTGTGCTAGACCATCTTGTCCAAGGACATCAAAACCTTGTGAAATAAGGTGTGAAGGGTCACCAATCATAGGATATGTGATAGTACCAACGACATCTGAGTCATCATGCCATGCTTTATGAACAAAATGAGTATCAGTAGAGACAGAATAAACTTCTACATCAAGAGATTTAAGTGTTTCGTATTGCTCTTGAAGGTCACCAAGTTCAGTTGGGCAAACAAATGAAAAGTCTGCTGGGTAGAAACAAAAAACTGCCCATTTTCCTTTAACGTCTTCATTTGTAACAGTGATGAATTTTCCATCGTGATAAGCTTGAGCTGAAAATTCAATAATTTCTTTTCCGACTAATGACAT
CP019978 ATGTCTCAATTATCTTTGGAAGAACGATTGAATCGACTAAAAGATAAATACCTTTCTTCTAAAAATCAAGAATTTTCAAATGTTCACTCAAGTAAAGTAAAGAAGAAAAAGAAGAAATTAATAATACTTGAAAAAGAAAGATGTCGCTGTCGATTGGAGAGAGAAGATACTAAAAAAATCGATGATAAAATTGAGAAATTGAAGAAAGAATTGATAGATGTTATGAAGGAGGAATAATATGGAAGAAACTATTCTAATAGTCAGCTTTCTCCTGTTTTTGATTTTATCTAATGTTATCAATAGGATATTTCCTAAATTACCATTACCATTTATCCAGTTGGTCTTTGGGATTCTCTCTGGCTTAGTTTTTCATAAGTCACAAGTCCATATCGATCCTGAGTTATTTCTTGCCTTTGTTATTGCCCCTTTGAACTTTAGAGAAGGTCAAGAAAGTGATATTGGTAGTTTTATAAAGTATCGGACTATTATTCTTTACTTAATCTTACCAACGGTATTTTTAACAGCTATTGTCGTTGGTTATGTAGCAGGGCACCTTTTGCCAGTTAGTTTACCACTTGCGGCATGCTTTGCGCTTGGAGCAGCCTTAGGTCCAACAGATGCCGTTGCCTTTATATCGATTGCTAAGAGGTTTCAATTTCCTAAACGAGCAGAGAATATCCTCAAATTGGAAGGTCTTTTAAATGACGCTAGTGGTCTAGTTTCCTTCCAGTTTGCTTTAACAGCCCTTTTAACAGGTTATTTTTCCTTAACAAAAGCTAGTCTCAAGTTAGCATTGGCCATAATGGGTGGTTTTTTAATTGGCTTGCTTTTTGCTTTTCTAACGAGGTTATGTCTCACTGTCCTAGAGAAATTTGATGCTGCTGATGTTACAGGGGCTCTACTTTTGGAATTAACCTTACCTTTTGTTGCTTATTTCGTTGCTGATTTGTTGGGATTTTCAGCTATTATTGCGGTGGTAGTGGCAGGAGTAATGCAAGCAAATCGTTTGAAAAAAGTGACTCTCTTTGATGCTCAAGTAGATCGCGTTACCTCTGTTATTTGGGAAACCTTAAATTTTATTTTAAATGGTTTAGTTTTCTTAATATTTGGAAGAGAACTGACACGTATCATTGGTCCTCTTTTAACAAGTAACGCTTATAGTAATTTTGATCTTATTAGTATTGTTGTTTTAGTTACTTGCACACTTTTTCTAGTTCGCTTTCTAGCAGTTTCTTGCTTTTATGCTTGGAGATCTTTCAAATACCATAAATCATTTAAAAAGTATTGGAGAGAGATTCAACTGTTGACTTTTTCAGGAGTTAAAGGAAGTGTTTCCATAGCAACAATACTCTTATTACCCAAGCACTCAGTCATAGGAGAGTTGGGGTATAGTTTGATTCTTTTCACTGTTGGTGCAGTAACACTAATGAGTTTTTTAACGGGACTTTTAGTATTACCAAAGTTAGCGCCTCCCTTACAGGTGAAAGATGATTATTTAATACGTCTATCGATTTTAACAAAAGTATTATCTGTCTTAGAAGAAGACGGTAAGAGTTCTGAAAATCAAGCTTCATTTTATGCAGTTATAGATAATTATAATAGCCGTATTCGTCATCTCATTTTAGAACAAGAATCTAGTGACATTAAGAAGGACTTAGCTGAATTGCAACTGATGATGCTTAGTATAGAAAGCGACGGGCTTGAAGCTGCTTATCGTTATGGCAATATTTCTATCAAAGAATATCGTATTTACCAGCGTTATTTAAAATACTTAGAACGTCAAGTTAATCGTAGCTTTGTGTCAAATATCACTTATAGTTTAACGATTCTTATGCGTGTTATTCGTGGTATTGTTCATGAGTTTTTAACATTTGGACAAGGAATACGAAATCGGAAAAAACATTTCAAAAATAGGAAACGGTTGCTAGCAGAAGTCAATCGTCAGCACTTAACAGATTTGTACTTATCAAATAATGATCTCATTTTAGAAACGCTAGAAGATATGGAAGGTTATTATAATGCAACTTTGATAGATTTCTTACAAAATGAACGCATTCGAGACGCAGAATTAATTAAATCAGGTTTATTTGTAGAACGTGTCATTGCACGCATAACGCCAGATATTTTAAATGAAACCCTAAGAGGATATTACTTGGAACGCAGAACAATCTCTGAATTTGAAAGGGACGGTTTAATTAGTTCTAAAGAGTCTCAAATTTTAAGGGATAATGTCAATGAATTAGAAAGCTATTCATTAAGAGATAGTCAATCTTCTATACCTTATCAATTATTGGATTTAAAAAAATAATTCTGATAACAAAAAAATCAACGAACAATCGTTGA-TTTTTTGTTATCTTTGGATAAAATCTTTTATATTTAAGGCGGTAGACGGATTTGAAAACCTTGGTTTATCAA-GGTTTTTGGTTGTTTCGCCCCAAATTCGCCCCAAATTATGCGACTAAAAAAATATTTTTGATTTTCTCAAAATTTCTCTCAGCCAGTGCTTCCATCTGATGTGTATAAACTTTCAGAGTAATATCTGGACTTTCATGTCCAAGGAGCTTAGAAATTGTCACAATGTCAACCCCGTTCAAAATCAAAAACGAAGCGTATGTGTGCCGTAATGAGTGATTTCTGACTTTCCTACCCACAATTTTCTTAATCAGTTTATTGCAAGCTGAATTAGATACACCAAAGCACACTCTATTCTTGATATTAGCTTGCCAATGATTTTTCTTATATTCTCGAAGAATATCTATTGTATTTGAATCAATTGGAACTTTTCTTTTTGATGACTCATTCTTCAGATCTGCAAAATCTTGAGTATTCGAGTAATCAAAACTCTTGTTTATATCCAAAATGCCATTTTTGAAGTCTATATCGCTCCAGGTTAGCCCCATAGCCTCAGAAAAACGCAGTCCTGTGACTGCAAGAAGGTAAAGAGTGAAATAGGATACATATTGGATGTTCTCTCTTGTAAGGGCCAAGAGAGCCTTATATTCGCGCTCCTCTAAAAAATCTTCCTCTTCATTTTTGGGCTCTACCTGAGATTTCACTTTTGCACCTTCTGCAAAATTAAAGGTAACAACCTGTTCCCTTACAGCAACTTTCATAGCCCCTTTTATTTGATAGTGAAATTTCTCAAGAGTTTCTTGGGCATATTTCTCGCCAAACTCATTCAACTTTTTTTGGTAGTAAAGCGGTGTAATATCTTTGACCTTCAACTCTTGGAAATAGTTCTTGATGTGCTTAAAGTTTTTTGAATAGGTTTCCCAAGTCTTATCTTTTACATACGGACGCTTATAGACTTCTGACCAGGTCTTGACAAAGTCATATAGAGTTACTTCGTCATTTGTCAAGATGTTTTGGGTCAATTTCTTTTCAATTTCGATTGCTGCCGCCTGAGCAAGCTTCTTGGTCTTAAAACCACCTTTCTCTTTCCGTTTATATTTTCCATCTATGGTTTTGTAGGAAATGCGGTATTCCCACAGCCCGTTCTCTCTTTTTCGATATGATGCCATTTGTTTTTTTACCTCATTTCTGATAAAATGAGTACAA-GAAAAGACTTGCCAGATTGGCAACTTTTCTTATAC---GATTCGCCTTACGCTCGGACCGTCCAAAGTTGAGCGTAGGGCTTTTTATTTATTTCTGAACCTTATTTTTTAATGCGGTTTCTATTGCTATCTTCAATTCTAAGATGGCTTGTTTATCTTCTTTGACAAAAGTGACTGTATTCTCATCCTTAACAGCATCAAAGACACCACCTTTAGTATCTGCTGATCCAGGATATACCAATTGTAAATATCCAACCGTTGCCCCTGGCTCTTTTAATTGATATGCAGTTATTGCTGATAACAAAATTGATTTTTCGCCATCAAGTCCATGTAGAAGCATATTTGACATGTTGCTTTTTCTTGCAATTCTGATAAAGTAGTCATCTATTCTTACTATCGTCTTTGATTTCTTAAACTCAAAAACTCGCTCGTTTGGCTCAGCTGTAAAAATTTCTACTTCAGGTTCTTTGTCTTTGCCACCAAATAATGCCATAACAACTATCTTCCCACCCTGCTTTTATTCGTGATTCAGGGGAGCACGTATTTTATCCAACTAAATTCAAATACTCTTCCTTGATCATAGCCT--CATCAGCTATGGTCTTTAATTTGTACTTTTCCATAAAGACCAGGTAATTGAATTGA----------GTGTGGTCCT-------------------------------------------------------CAGCGATTTCCAATTCTTCCTTCAAAAGATGGTGGATCATA-------------TTCCTATTTGCGTCGAGTTCACATCTCTC---------------------------------------------------------------------------------------------TCTAAAAAGCTGATACTGATATGGAAAGTGATTTTTATGCTGTAACTCATGTAG--GGCGACTTGTTTTTGTTCTTGCTCAGACAGATTCACATCAAC---------------------------------------------------------------CCCTAAGACCTTGGTTATTGGATTGTAA------AATCCCGAACTATGCCAGTCGCTGGCATCG-------------------AACAGGCACAATTCCACTCCAAACTCTTTACAG---------AGTTGGTCTAGTTTCATAGGCAATCAATCCTTTTGTTTATTTTTGAAGT---------GTGCAGACAGGACTGCTGTAATAAAATCTATATCATCTTCATCAAGTGGCTTACCATCAAACAGCATGGTATGGG----------CAGCTGCTTCTCTCAGATCCACAA------------------------------------------------------------------------------CTTGACCGTCAATGATAGCTGTCTC---ATCGCTGGCAATTCGTGGATTATCTGTTAGACCTAGTAGGTAATCTAGTGAGACATTAAAATACTGTGCAATTTCCT---TTGGTTTACCCATCTTAGAATTTTCATTCAAGCTATACAGAGAATTACGACTGTAGCCAAGTGTATCTTCTAAGTCATTAAGAGACATTCCCTTTTTATTACTGAGTTCACGTATCCTATCAATTAAAACAGAC----ATATCGTATCCTTTCTAAGGCATACGAAAAAAATATTTTAAAACTAGATATAAAATTCTTGACAAAAATTAAAACTAGGTTTAAAATAATATTCGTAAGCTAAAGAGTTAGCGAACAAGACAACTAAAAAATAAAGCCTAATAAAACTGATTGGCGTCTGCTTTCTTTAGGTCAAACCTTA--CTTTTAGTAGGTCTTTTCTCTATGCTCTTATTCTAAAACTAGATTTAAAAAAAGTCAAGAGATTAGCTAACTTTTTAGTTAATAATTTAAAAAGGAGGGTAGATGAATGGGAATCGGTTCAATGACAGTGACAGTTAAAGTTACTAACATGGATAAATTTATTGAACTTAGTAAAGAGTTCAATAAAAAAGCCCGCGAGCTAGAAGAACTAGCTCACGAACTGAAGTCATTTGATTTTGAAGGCGAAGTTGTATCAACTGATAGCAACTAGCTCAAATGATTCATCATCTGAAAAAAGATAAACAGGGTATTCTTCTTTAGTTGCAAAATTGAAGAAATCATATCCAAAATTATCTTTTTTGATGTTGGAATTTTTTTCGGAGAGAGAGTCAAGATTGACCTGAGATAGTAGCTTAAAGATTTGCACACGAGCTTGTTCAGCATCGTTAACTCTTTGCAAGGCTCTCAAGTGCTCTTCGCTAGGGAAAGCTGCTATCAAATCAGCTCTGTCATCTAGGTAAGTTCTAGTGTCATCAAGATAGCCATATTTTAGATTATAGTCTACAAATGACCGTTGTTCATATTCTTGATAGGTTTCAAAGCTGACAAGGTTACCTTTGTAACGATAGACGAGAACGTCATCTTGTAACTCTTCTTCGAAATTTGTGATGCCAATTAGAAATTTATGGCATGCCTCTATGATACGAATTTGATTCAAATTCATGGCTTGACCTCCTTTCATAAAAGATTTCAAGTCAATTATACCAAACTAGAAAGGAAAAATATGAGTCAACAACAGAAAAAATGGATTCAGCTAGTGAAAGATAAGCTGAATGAAGAACAGATGACACAAACACATCTAGCTCGTTCTTGTGGTGTTGCTAAGGCAACTATCTCAGAATTGCTGAAATATGGCAAAGGGAGCGACAAACTCAAAAATAAGGTATCTGATGTATTACACATAGATGAGAGCTGGACGAGGTTGGAGGATTAAGAATGAACGAAATTTTTGTTTTTCACGGGCAGGAAGTCCGTACTGTAACCATTAACAACGAGCCTTGGTTTGTTGGGAAAGACGTGGCTGATATTTTAGGCTATTCAAAATCACGAAATGCGATTGCACTCCATGTTGATGAGGATGACGCCCTAAAACAGGGCATCACAGACAATTTAGGTCGCATGCAAGAAACTATTATCATCAATGAATCTGGTCTTTACTCACTTATCTTATCCAGTAAATTGCCACAGGTCAAAGAATTCAAACGTTGGGTCACTAGCGAGGTATTGCCACAGATTCGGCAACAGGGAGCTTATGTGCCTGAAAATCTATCAGATGAGGCTTTCATCGCTCTATTTACTGGACAGAAGAAACTGAAAGAGCACCAGTTGGCATTGGCTCAAGATGTTGATTATCTGAAAAATGAGCAACCAATTCATCCTAGCTTTGCTCAAGCCTTACTGAAGAAGAGAAAAGCTCGTGTTGTCTCTTGTCTAGGTGGAATGGACAGTCCAGCCTATGCTGATAAAGTCTTCGCACAGTCGGTCTTTAGACAAGCTGAGGTTGATTTTAAAGACCATTTCAATATCAATCGCTATGACATGTTGCCAAAGAAATTTGCTGAAGCAGCATTATCTTACTGGATGACATGGGAACCAAGCACAAATACCAAAATGAAAATTTTGGAGATGAACGCTTATGAACTGTAAAACGCAAAAAAGCCTGACGGCAATCAGGCTCAT-ATATAAAGATACAAGAGGATTATATC-----------------------------------------------------------------------------------------------------------------------------------------------------------------------------------------------------------------------------------------------------------------------------------------------------------------------------------------------------------------------------------------------------------------------------------------------------------------------------------------------------------------------------------------------------ATGAATGATCTAATGATTCAAATGTTGGACCAGTTTGAAGCTGGTCTCATGGATAGGGCTTTGAAGGTCATGCACGTCGTTATGGATGAGAAATATCGCTTTCCTATGGAACTGAACAAGTCTCAATGTTCAGAGATGTTACTTGGAACCAAGGACACAGGAACATTTGATGAACGTTTCAACTGTCATAAGGATTTTCCGAGAATTCCAAATGCTCGTGAGAAATATCCTCGTGATGAAGTCATTGAATGGTATCACAAGAATTGGCAAAGAACAGTTATTTAGGAGGAACAAAG-------ATATTATGAACAATTTACAAATTATTATCGCTGGAACGATTGTATCAGTAACGCTGATTGAGTCGCTACTGATGAACATCAGATTGACAAAGGCATTGAGAGAGAAGCAGTCA---GAGCCAGTAAAGCAGCAACCTAAACCTAAAGCTGGATTTATTGATTTAAAAACAGGAAGACGTGTTGGTATTGACCCTGTGACGGGTGAAGAAAGATTTATTGATTGAGGGAGAACATGGATGAATTAAAAGTATTGCCTCACGATATCCAGGCTGAGCAGTCGGTTCTTGGTTCAATTTTTATCAAACCTGAAAAAATGATTGAGGTGGCTGAGTATCTGAAACCAGATGACTTTTATAGGCCAGCTCACAAGATACTATTTAAGGCCATGGTGAACCTTGCTGATCGTGGTGAGGCCATTGATATTGTCACCATAAAGTCAGCACTAGAAAGCACTGATGAGCTTGGTATGGTTGGTGGTATCAGCTACATTGCTGAGGTCGTCAATGCAGTGCCAACCAGCTCACACGCTGAGCATTATGCCAAGATTGTTGCCAAGAAAGCACAGCTACGGTCAATTATTGGCAACCTATCTGATTCCATTGGCAACGCCTACGATGAGGACATGGATATTGATGAGATTATTGCAAAAGCAGAGCGGTCATTGATTGAAGTCAGTCAGGCCACCAACAAGAGCAGTTTCAGGCCTATCCATGATGTCCTTTTGGAAAATCATGCCAAGATTGAGGAACGCTCAAACAATACTAGTCAAATCACTGGTATTGAAACAGGATTTTATGACTTTGACAAGCTGATAACAGGCTTGCATGAAGACCAGCTAATTGTCTTAGCGGCACGGCCAGCGATGGGGAAGACAGCCCTAGCTCTTAACATAGCTCAGAATGTGGCAACCAAGTCTAATAAGGCTGTGGCCGTCTTCTCTCTTGAAATGGGTGCTGAAAGCCTTGTTGAGCGTATGCTTTCCGCAGAAGGAACAATCATCAACCATCATATTAGAACAGGAAATCTGACGGTTAATGAATGGCAACGTCTTATCTATGCACAGGGTCAGCTTGCTGAAGCTCCAATCTTTATTGATGATACAGCTGGGGTCAAGATTACTGATATCAGAGCAAGAGCCAGAAGGCTGTCACAAGAAACTGACGGTCTTGGTCTGATAGTCATTGACTATCTTCAACTTATTCAAGGGTCACGGTCTGACAACCGACAGCAAGAAGTCTCTGAGATTTCAAGGCAGTTAAAGATTATTGCCAAAGAATTAAAAGTGCCAGTCATTGCACTATCACAGCTTAGCCGTGGGGTTGAGCAAAGAAACGACAAGAGGCCTATCATGTCCGACTTAAGGGAATCAGGCAGCATTGAGCAAGACGCTGATATTGTCGCCTTTCTCTATCGTGATGCCTACTACCAAGATAAAAAGGATGGTCAGCCAGAAAATGACATCACTGAGCTGATCATCAGAAAAAACAGACACGGAAACCTTGGAACAGTCAAGCTGTATTTTCATAAGGAATATACCAAGTTTTCTAGTGTGGAGGAGGAATAATGATGACTGAGTTTAACCATTATTACACAAATCATATTGCCGAAAAAATTGAATTAGACACCTTAACGATCATAGATTACTATGATCCAAAAAAAGGATATGAGTATAATCTAAGATTTATCTTTGATAAAAAGAATTCATCCTTGGCTATCACTGGTGATTTTGGCGAATTAACCGCTCGTAATTTTCACAATATGGGTGACTGGATAAAATTCTACAGTCACTATACTGGTAATTTAGAATATTTTTTAGAAAAAGTCACATCATCAAGTAGACCTGTTCATTTTTACGATGAAGAAAAAGCAAAGGATTTAATTTTGAGAAATTTCTTTGAGGTTGACAAAGAAGATGACTTGATTGATGATGATTGGTGGATTTTTAACAATCTTTTTAAAGAATTCGATTACAACAAAGGATTCAATCATATTCCATCAGAATTTATTGAACGCTTTGAAGCTGATTTTGAAGAGCATGAAATATACAAATTTCTAAACACCGCTGGTCAATATGTCAATGGAGTATTCAGGCTATATTTAGCTGCTTATAGCAGAGCTTACACTTATTTAACTAAGGGGGATGGTAATGGCACAACGCAGAATGTTTAGTAGAAAAATCACTGAGACTGACCGTTTTTTGGAAATGCCACTATCATCCCAAGCTCTCTATTTCCATTTGAACATGGGAGCTGATGATGAGGGCTTTATAGATAAGGCAAAGACGATTCAGAGAACTATTGGCGCTAGTGATGATGATATGAAATTACTGATTGCAAAAGGGTTCTTGATTCCCTTTGATAGTGGTGTAGTCGTTATCCGTCATTGGAGGATTCACAACTATATCCAGTCTGACCGCTTTCAATCAACTTTATACCAGTCAGAAAAGGCTCAGCTAGAGTATGACAAGTCAAAAACAGCCAGTCTCAAACCTATTGAAAATTGTATACAAAATGTATCCAAAATGGAGACACAGGTTAGGTTAAGTAAGGGTAGCTTAGATAAGGATAGCTTAACTACCTATCCTACTGTTTCAGACAATGATGAAGAAGACATTCCATACAAGGAAATCATTTCTTACTTGAATGAAAAAGCTAATAGAAATTACAGGCCTAACATTCAGAAGAACAAAACTCTTATCAAGGCTAGATGGTCAGAAGGATTTAGGTTAGATGACTTTAAGCATGTAATTGATACCACGGTCAAGGATTGGTCAGGCACTAAGTATGAAAAGTATCTCAGACCTGAAACGCTCTTTGGTTCTAAGTTTGAAGGCTATTTGAATCAAGCACCACGAATCAAGACGGAAACAACTGATGAAAGGTTGGGCTTTTAGATGAATCCTTTTAAGAATTTTGAAACCAGGCAAGTTTTGGATGAAACTTGTGAGGTTCACGGTTGCCAGTTGTGGCTGACTAAAGTACCGATTAAGGGAAGACGTGAAGAACTCAAGCAATGCCCTGAGTGTACCAAGGCCGCTATCAACATCTTTGAAGATAAGTTGAACAGCCAGAGCAAAATCAACAGTAAACTTGCTGATACCTACGCTGTTTTTGAAAGAGATAGCTTGGTATCAGATAAGCTGAGGGCTAAGAGTCTGGATAACTATGAGATTAAGTCTGAGATTGATCAAAAGGCCATTAACTTTGTCAAGCGGATGGAGCAATTTTACAGGCAGGGCAAAACTGGCAATGCTATTGTGACTGGCCCATCTGGTGTCGGTAAGAGCCATCTGACTTACAGCTTTGCCAAGTGGCTGAATGAGCAATTTAAAGCCTACGAATCACCAAAATCTGTCCTTTTCATCTCACTGGTAAGCCTTTTTACAAAAATAAAAGAAAGCTTCAAGGTTGACAATGGGTACAGACAGGCTGACATGATTGAGTTACTAACTAAGGTTGATTACCTCTTTCTGGACGATTTGGGCAAGGAGAGTCGCAAAGGCGACAGCCAGAACAATGAGTGGACTCATCAAATACTGTATGAGATTTTGGACAATCGGAGCAACACGATCATCAACACGAACCTGAGCAGTAAGGAGATTAAGGCCTTGTATGCTGACAATTATGGCAACGGTGCTTTGTCTAGTCGGATTCTTGAGGGTGTGACTGGAAATAGCTTTGCTTATCCGAAGGATATGGAAGATAGGAGATATTGATGAAATTTTTAGACCTCTTTGCTGGCATTGGTGGTTTTCGCCTTGGAATGGAGC-----------------------------------------------------------------------------------------------------------------------------------------------------------------------------------------------------------------------------------------------------------------------------------------------------------------------------------------------------------------------------------------------------------------------------------------------------------------------------------------------------------------------------------------------------------------------------------------------------------------------------------------------------------------------------------------------------------------------------------------------------------------------------------------------------------------------------------------------------------------------------------------------------------------------------------------------------------------------------------------------------------------------------------------------------------------------------------------------------------------------------------------------------------------------------------------------------------------------------------------------------------------------------------------------------------------------------------------------------------------------------------------------------------------------------------------------------------------------------------------------------------------------------------------------------------------------------AAGCAGGGCTATCGTGATGCCATACAGTTTGCCATCTCAGAAATCAATGAAAGTGCAGACAATTTTCTTATCGATGAAAAAGAGGCTGATAGAATCAACGAAAATCTAAAAACAATATTAAGAAAGGTTTATCAAAATGACTAAAACAATGACACTTGAAGAGAAGGTTGAACAGTGGTTTATTGACCGTAACTTACACGAGGCAAATCCTGTCAAGCAGTTTCAGAAGCTGATTGAGGAAACTGGGGAGCTTTACTCTGGTATTGCAAAGGGTAAGAGTGAAATCATCCGTGATTCACTTGGGGACATGCAAGTTGTCCTGATTGGCATTGAACAACAAATCAAGAACGGTGCTCAGATTGAAGCAAGTCCACAAGATATGGAGCTGTTGCTACTTGCTTCAAGTTTGGGGGAGATGGCTCAGAAACTCTACAAGCATATCTTCCACAACGAAACAAAAACACCGCTTATCCGTCCAGAACTTAGCTTGCTTCACTCTAATATTCATTCCATTGCAATCCACAATCTGACAACGGCTGATGATTGCTTGGCTATTGCCTATGAAGAAATCAAGGACAGAAAAGGCAAGTTAATCAATGGAATTTGGGTTAAAGAGGAGGATTTGTAATGAAAAACCTGAATTGGGAAGAATTCTTCAACAATCTCAAGGCTTTTGCTAGTGCCATCATCATCACTGTATTTGTTTTTGGATTCAACTATCTGTTTTATGATATTGGCTACCAGAAAGGCCATCAGGAAGCTGACAGGGTGATTATCTATGTGGCTGACAATGCTGGCGCTGAAATGTTTGGCAAAATCACTGATAAAGAAATCATTGAAGGCCGTCACACAGTTACAGCTGGCGCTTATGGCAAGTTCTTGGTTACTGAGGAACAATACAATGAAATTACTGTTGGTGATGACATTCCTGACTATTTGAAAGGACGTGGAAACTAATGACAAAATGTGATTTTATGACAAAACG---------------------------------------GCTCAATATTCTAAATGATGAAGATGAGGAA--ATGAAGAAACTCA----------TTGAACAAGGCTACACAAAGATAGAAAGTGAGCT------------AGATAAGATAACTGGATTCAGAATCTTGCATGACAATGTAAACTATCCTAGCCATTATCAAGGGAAATACGGTTTAGAGTCAATTGATGTTCTCAGGAACTTTATGACCCCTGAAATGCTCAAAGGA---------TTTTATCTAGGAAATGCCCTAAAGTACCAACTACGGTACCGAAAGAAAAACGGCCTTGAAGACCTCAAAAAAGCAAGAAAGAACCTTGACTGGTTGATTGAAGAAATGGAGAAAGAGAAATGAAAAAATCAATAGGAATCCTTGAATTTAAAGAATTTGATGCTTTTGTTGGTGGAAAGGTTATGCCTGTCTATCTTCATAGTGCTAACCCAAACGTGCCAACGACTAATAAAAATGAGGCTATGAGGGTTACCAAAAAGAGATACAGAAAAGAGTTCTCTGACAAGTACATTTTCAGAAAGGTTGGTGAGGTTGATGATCAATAATGTTGTACTTATTGGCCGCTTGACAAGAGATGTTGAGCTACGTTACACGCCGTCAAACATCGCAAACGCTACTTTTAACCTAGCAGTCAATCGAAATTTCAAGAATGCTGCTGGTGATCGTGAAGCTGATTTCATCAACTGTGTGATGTGGCGACAACAAGCTGAAAACTTGGCCAATTGGACGAAAAAAGGAATGCTGATTGGTATTACTGGACGAATCCAGACAAGAAGCTACGAAAATCAGCAAGGTCAGCGTATCTATGTGACTGAGGTTGTTGCTGACAGCTTCCAGATTCTTGAAAAGCGTGATAATTCAACGAACCAGGCAAGCATGGATGACCAATTGCCACCATCATTTGGAAATAGTCAGCCTATGGATATTTCAGATGATGATCTACCGTTTTGAGTGTTTCGCTAAGCTTCTCTCAATCTAACAGGTGAAAGTCCTGTCCTAACAATTAACCAGTTCGGTTAGGTAGCTATGGCATACGTATGCGGAGTAATCCAAATGCGGAAGCAATGCCGACTAACGTTATCCCCAGTAGGCTGATATTCATTGGTCTTATCTCAGTCCGTGGGAGCGAGCAAACCTACAGTCCGTAACGAAAGTGAACTTCCGCTAAGTGTCGTTAAGGTCATTCCAATGAGTATAACTGAGAGAGTTGGAAATAGAGTTGTCGAGCCTTTAGAATGGGGGCGAAGACTGGAATTGTTGTCAGTTCTAACTGGTATATACTGGCAATAAAGCTCTCGGCATATAGAAGATGGAATGTAGGTAAAGATGAGCGAGGAACGAAAGAGACCCTTTTCTATCATACATATCCCATGTATGTAAGGTTAGATATAAGGAAAACACCGAAGTTCTAATTGACGTAGGAATAGGGAGTCGGAGAGGTTCATAGTACCGATAATCATACGAGACAACAAAACTCGATGTAGAGAAGGAGCCTTGCCTTTATCGGTCTTACCGATGAAAGAGGAACTAGATGATTGCTCAGAAAGCTATAAACATCTTTGAAAAGGTTCAAGTATTTCAACGGAAGATATATCTATCGACCAAGGCAGATAATAAGCGAAAGTTTGGTGTTTTATACGACAAAGTATATCGTAAAGATATCCTGAAAGTTGCGTGGTTCTATGTAAAAAGGAATAAAGGTTCGGCAGGCATTGATGACTTCACGATTGAAGAAATTGAAGCCTACGGTGTACAGAAATTTCTTGATGAAATAGAAGACCAGTTGAGAAACAAGAAATATCAACCTAAGGCAGTAAAGCGAGTTTATATTCCAAAAGCGAATGGTAAAAAGAGACCGTTGGGAATTCCGACAGTCCGAGATAGAGTTGTTCAAACAGCTGTGAAAATAGTTATAGAACCGATATTCGAAGCGGACTTTCAAGAATTTTCTTATGGTTTTAGACCTAAGCGAAGTGCTAACCAAGCTATAAGAGAGATATATAAATATCTCAATTATGGTTGTGAGTGGGTTATTGATGCCGACTTAAAAGGTTACTTTGACACGATACCTCATGATAAGTTACTACTTTTAGTTAAGGAACGAGTAACTGATAAGTCTATTATCAAGTTACTTAGTTTATGGCTAGAAGCAGGTATCATGGAAGACAATCAAGTGAGAAGTAATATTTTAGGTACTCCACAAGGAGGTGTCATATCACCGTTGTTAGCGAATATCTACCTAAATGCTTTAGACAGATATTGGAAGAACAATCGGTTAGAAGGAAGAGGGCATGATGCCCACTTGATACGTTATGCGGATGACTTTGTTATTCTATGCTCAAATAATCCGAAGAAATATTATCAGTATGCGAAACAGCGTATTGATAAGCTAGGATTAACATTGAACGAAGAAAAGACAAGAATTGTGCATGCGACAGAGGGATTTGATTTTCTAGGCTATACGCTTAGGAAATCAAAATCTCACAAAAGTGGTAAGTATAAAACCTACTACTATCCTTCAAGAAAATCTATGAAATCAATAAAAGGCAAAGTAAAAGATGTTATCCAAACAGGACAACACCTGAACCTTCCTGATGTCATGGAAAGATTGAATCCAATGTTGAGAGGATGGGCTAATTATTTCAAAGCTGGGAACTCTAAGCAACACTTCAAGAGTATAGATAACTATGTCATATATAATCTAACAATTATGCTTAGAAAGAAGCACAAGAAGTCTGGAAAGGGATGGAGGGAACATCCGCCGTCATGGTACTATAACTACTTTGGACTGGTTTGTTTAAGGAAGTTGAGTACCAATATCAATGATGATAGTCAGAGATATGGTAGATAACTTGTGAATGGCTATAACGTCGAAGAAAGAAGATATTGGGAAAGCCGTGTAAGGGAAAACCTTACGCACGGTTTGACGAGGGGTTTCTGAGGAGATGGCTCAAATCAGCGACCTACTCTACAGGAGGTGCTTATGAACGAATATAAGAAACCCACCTACATCGTCATTCAAGAGGCAATGGCTGAGCGTATTAGATTTCTTGAAGATGAATTATATAACAGAGCATACAAAGACATTGAACGGCTAGAAGTTGAGAATGACCGTCTGAAGGTTAGATGCCTTGATTTGCAGTTGGAAAATGCTGACTATGTCTGGGATGACATGTGTCGCTCTGCTATTGCTCGTGCAAAATCAGAAAATCGAAGACCACACAGAAGATGGAGGGGAAGATGAAGTTAAGGCTTGAAGAACTAAGAAACAAACTTGGCCTCAGTCGCAGAGATGTGCATGAAGCCACTGGCATTTCTATGAACACGCTGCTACATTATGAAAAAGGCGGTACACCATCTATTGGTCAGGTTGAAAATATCGCTAAGGCTTACAATATCAACCCAGCCTGGTTGCTTGGTTGGATTGATGAAGGCCAGCAACCACAACCACTTGAAACCGTTGTTGAAAAGATTATCTATGTGGAAAAGGAAGGCTGTAGATTACCGCCATATTGGAACAATGATAATAATGGCAGAATCATCAAGTGGAAAGAATCAAGAAGAGCATTCCAAAGGAGAACAATTTGACAAAGAAAACAGCAAGTAAGACAAGACGTGATTTCCTTGAGTTTGAGCTTGAGGCTAAGTATCTAAAAATTGATAAACTTATTGGGCAGCGCCGTCATGAACTGGAAAGAATCTATGCAGTCAAAAACCTGACAATGCCAGGAATCGATGATTCAGGAGCTAGTCGCAGTGGAACTTCAACTAATACTTCTGAAAATCTAGCTGTTGCTTATGCCAGTGACCCAATGATTCTGAAACTGGAAGAGTTCCAAAATGCGATATCAGAATTACTAGAGGTACTTGAACCCGATGATAAGAAAATTTTCCATCTGAGGTGGGGAGAACATACTGGATATGATTGGATTCAAGTTTGGCACATCATGGAAAATGGCGAGACAGGTTATCTTTACAGACATAGCAAGCAGATTTATAGAAGACGTGAAGTCATCCTTGATACACTTGCAAAATTATTGTTCATGTAACTTGTCAAAAAAACATATAGAATTGACAGAAACAATCTGATAGATTGATAGTGTCGCTAAGCACCGAGAAATCCTTGGTGCTTTATTTTTTTGAGAAAGGAGCAAAGCGATGAATATTGTTGAACCGCTACGAGACAAAGACGATATACAAGCCATGAAGGACTATCTATCATCTTGGAATGAAAAGTATTACATGCTATTTCTTTTGGGCATCAATACAGGTTTCCGTGTTGGAGATATTCTCAAGCTAAAGGTCAAAGATGTCCAAGGCTGGCACATCAAAGTTAGGGAACAAAAGACTGGTAAGTATAAAAGTATTAAGATGACAAGGCCACTCAAAAACGAATTGAGGGAATTTGTCAAAGACAAGGAACTTCATGAGTATCTATTTCAGAGTCGTGTCGGAAAGAACAAGGCGCTCAGTTATAAGACGGTTTACTGGTTTCTTAAAAGAGCTGCTGAAGACCTCGGCATTGACAATGTTGGAACTCATACAATGCGAAAAACCTTTGGCTATCATTACTACAAGAAGTACAAGAACGTTGCTGACTTGATGTCACTATTCAATCATTCAAGCCCAGCAGTTACACTAATCTACATTTGTGTAAGGCAAGATGAGCTTGATACTAAGATGAGTAATTTTAGCCTCTAATATTTTTTTGATTTTTTCAACTATCCATAACGAGGAAGTTTCTAGTCTATATTTTGAAGTGAGCTTAAAGCCTTGTCCTAATTAGTTTTCTAGTGTGAAACAAAATTGGATAAAATATAAGATATAGATAGTTCAGCATGGTTATTTTACATAATTTCAGCCATAGAAAAATAATCTTGTCAAAAAAATGGGTATTATTGACAAAAACAATCTGATATATTTGTAACATGAGAAAAATCCAGAGAGCAAGCTTAGGCATGTTCTCTTTTTTGTTGGGGGTGACGATGCCATGAAAGATGAAAATGCATTTGATGGAATTAGGCTTGAAGCTGGTAGCACTTTAGAAATCTATCTCACGAAGAACGACTTAGAACATATTGCAAATGGATATGAGGTGACTTTAGATATTAAGCCTAACGAGACTGTAAATAAAATCGTAATAAAGCCAAGTTTGGTAAATAATATTCTAAATCCGTTAATCAACTATGACAAAAGAATAGTGAGTGAAGCAGATTTAAAGTTTAGAGACATTTCAAGAGAGGTTGCAAGAGATAGTTTTGCATTGGGGTCAATGTAGTGGGCTATAGAAACCCTAAACACTCTGACTGGTTCAGAGCTTGGCAGATTAAATTCTACAACTCGAAACCTTGGAGAACTCTGAGAAATAAAATCAGAAAAGCTAAGCGTATGCGTTGTGACATGTGCGGACGTTTGATTCACGGTAAGAGTATTGTTGACCACATCATAGAGATTGACGAAACTAATTATCAAGATGAATCTATCACTCTCAACGAAGAGAACTGTCAGTTACTTTGTCTTGAATGTCACAACACAAAAACTTTTCAAAGTAAAATAAATTTAAATTTAGATAATCGGAATATAAATTTATTTTTGATTTTTTTATTTTTGAATTTTTGTGGACTCCCCCCATTTTGAATTTTGACAGCGCCAAAATAATAACGGTGTCAATCCTCTTGTGTACCTCTCCCCCAAAATTGACGAAAATTGATACAAGAAAGGAGCATGATTTTGAAAATCAATGAAGTTTTAGAAAAGCTAGGAATAAGTCGTGCTACCCTTACCAGGTATCGAAAAAAGCTGGGCATATTTGAAGAAACTAGGTCAAATATCACCAAAAGTCAGTTCAAAGAGTTGGAAAAGCTTGCCAATCAACGGCAAAAGTACACAAGGCAGGAACGTGTTGAGCTATCTCGTAAGACTTTCAAGCTGATTCCAAAAGAAAAAATGCTTGAAATCAGTGATAATGATTCAGTTGTGTTGAAAAATCTCAAAACTCAATACAATCACAATCAAAAAGTGATTGAAAACTTCCAGCTTGAAATCAATAAGGTCATCAATGACGGTGAGCTACCTGATAAGTACCTACTTGATGGAATGGAAAAGTATCAAAAGCTTAACATGCAGATCATGTCAACGATTGAAAAGCAAAGTCCACAGGGTGACAGTCTCAAAGAAATGATTCAGGAGAAGTTAGCACGTTATGGTTGAGATGAGATATTTTGATAAGTATGCTCAGCTCATCTATACTGGTAAGATTCGTATTTGTAAGCTCACAATGAAATCAATTAGACGTGTTGAGCGATACAAAGAGCAATACCTCTTCAAACAGGAGGAAGCTGACAAACGGATTGAGTTCATTGAGGAAGAGTGCAGCAATACTAAAGGCCTTGCTGGTAAGTTACGCTTAGCATTACCACAAAAGGTTTGGTTAGAAACAACGTGGGGCTTTTATCACACGGTTGAGGTTACTAAGACCAATCCTGATACCTTGGAAGAATACACAGATTATGAAGAAAGGCGTCTCATTCATGAGGTGCCTATTATTGTGCCTCGTGGCACAGGTAAGACTACTCTTGGTTCTGCTATTGCTGAGGTTGGTCAAATCATTGACGGTGAGTGGGGTGCTGATATTCAGCTTCTTGCTTACAGTCGTGAACAGGCTGGCTATTTGTTCAATGCCTCAAGGGCGATGTTGTCGAATGAAGAAAGCTTGCTGCACTATATGCGTGAGGCTGACATCCTACGGTCAACCAAGCAAGGTATCTTGTATGAAACAACTAACAGTCTTATGTCTATCAAGACTTCTGACTATGAAAGCCTTGACGGTACTAATGCTCACTACAATATCTTTGATGAGGTGCACACTTATGATGATGACTTCATCAAGGTTGTGAATGATGGTTCCAGCCGTAAGCGTAAGAATTGGATAACCTGGTACATTTCCACAAATGGAACTAAGCGTGACAAGCTCTTTGATAAGTATTACAACATCTGGGTAGATATCCTTGATGACAAGATTATCAATGATTCTGTCATGCCTTGGATTTATCAGTTGGACGATGTGTCAGAGATTCATGACCCTGATATGTGGCAGAAAGCTATGCCATTACTTGGTATCACGACAGAGAAAGAAACCATCGCTCGTGATATTGAGATGAGCAAGAATGATCCAGCACAACAAGCTGAGCTGATGGCTAAGACTTTCAATCTTCCTGTCAACAACTATCTTGCTTACTTCAGCAATGAAGAGTGTAAAGGTTGGTCAGATAAGTTTGATGAGAGTTTGTTTGTCGGAGATGATGAACGGAACGCCCGTTGTGTGATTGGGATTGACTTGTCAGATGTCAATGACATCTGCTCTATCTCTTTTATGGTTGTGCGTGGGGAAGAACGGCACTATCTAAACAAGAAATTCATGCCACGGCATACCATTGAGACATTGCCAAAGGAACTGCGTGATAAGTACACGGAGTGGGAATTAAGTGGCATGCTGCATGTGCATGAATTGGACTACAATGACCAAGCCTATATCTTTGAAGAGTTACGGCAGTTTATGAGTGACAACAGAATTTTGCCTGTGGCAGTCGGTTATGACCGCTACAATGCAAGGGAACTTATTCGCTTGTTTAACGACTACTACGGGGATATTTGTCACGATATTCCCCAGACGGTCAAATCGTTATCAAATCCGCTCAAGGTTTACAAGGAGAAGGCTAAGATGGGCAAAATCATCTTTGATGATCCTGTGGCGACATGGAATCATGCCAACGTCCGTGTCAAAATTGATGCCAATAACAATATTTTTCCAAACAAGGAAAAGGCAAAAGAAAAGATTGACGTCTTTGCTAGTCAGCTAGATGCCTTTATCTGTTATGAAAATTTCAAGGAAGACTTGAGCTACTACTTTGATTGAGGTGAAGAATGAACAACTATTTGAAAAATTTGAAGGAGGTTTTTGCTAGGATTTTCCGTCCAAACAATCGGAAATCTACAAGAACCTATCTTCAAAGAAGTATCTCCTACTGGCGTAGGAACTCCATCTATTTGGATAACATCTACAATAAGATTTCAACTGACACAGCTCAGTTAAGGTTTAAGCATGTCAAGATTACTCGTAACCCAGGCGGTGTCGATTCGATGGTTTGGTATGAGCATAGTGATTTGGCTGAGGTGCTAACAGTTTCACCAAATCCACTAGAAGTGCCTGTTGTCTTTTGGTCAAATGTAACTAGGGCCATGCTGCGTGACGGTGTGGCGGTTGTTGTACCACGTTGGAAGAATGGCCGACTGGTTGAAATATGGCTTGCTAAGAAGACAGTGACTTGGACAGCAGAGAGCGTGGAGCTTATGCTTGATGATGTTGCTGTTGAGCTTCCTCTTACTGATGTGTGGGTATTTGAAAATCCTAAGTTGAATGTCACGGCTCAACTCAATCAGATTACTGAGCTTATTGACATTAACTTGAATGCTTTGACAGAAAAGCTTAGCGATGGCAATTCTAGCTTGAGAGGTTTCTTAAAGCTACCAACTAAGGCAGCTGATGAACATTTGAAGCAACAAGCCAGGGACCGTGTTGATAGTATGCTTGACTTGGCCAAGAACGGTGGCATTGCTTATCTTGAGCAAGGCGAAGAATTCCAGGAACTTAGCAAAGACTATTCTACTGCTTCTAAGGAAGAATTAGAGTTCTTGAAATCACAGCTTTATAATGCTCATGGTATCAATGAGAAATTATTTACCTGTGACTATACTGAGGAACAATATAGAGCCTACTATTCTAGCGTCATGAAGTTATATCAGCGTGTCTATTCTGAGGAGATTAACAGAAAATACTTCACGAAGACAGCACGGACTCAGGGCAATAAGTTACTGGTCTTCTTTGATATGGCTGACATGATTTCATTTAAGGATTTGGTTGAAGGTGGCTTCAAGTCCAAATATGCTGGATTGATGAACTCAAATGAGTTCCGTGAAACCTATCTTGGTTTACCTGGCTATGAGGGCGGTGAAGTATTTGAAACCAACCTGAATGCTGTTCGTATCGGTGCAGAAGAATCTGAGTAGAATCTAAAGGGTGGGTGGTTGGCATATCTTTCACGAAAGGAGGTAAGCAATGGAAAAACTAAAAACCTTTGTTGTGAAGTCGGTTGAGGATGAATCAGCTGACTTTCATTTTGAGGCTTACGCTTCAACCTATGACAATACAGACAGAGAAGGCGATGTGATGGCCAAGGGGTGTTTTGATAACACTCTGAAATCTAAGGCTGTTGTCCCTATGTGTCTTAATCATGACCGTAACTGTGTTATTGGTAAGCATGAATTGTCTGTGGATGAAAAAGGCTTGCGAACACGTTCAACGTTTAATCTTAGTGATCCAGAGGCTAAGAAAACTTATGACCTCATGAAAATGGGGGCATTGGATAGCCTGAGTATTGGGTTCTTTATTAAAGATTATGAGCCTATTGACGCTAAGCAACCTTATGGCGGATGGATTTTCAAGGAAGTTGAAATCTTTGAAATTTCTGTTGTGACCGTGCCAGCTAACCCTCAAGCAACTGTTGACAATATTAAGGAATTTGATATGTCGGCGGTTGATAAGCGAATCGCTCAGGCGAACATGAGGCAAGAAATCATGAGTAAACTTGCAAAAATTTAAAGGAGACATGATGAAAAAATCACTCATTGAGCTTTTGGAAGCTCGTCAAAAAGCAACTGATGAACTGGCTGAGGTAAAGCTTAAAAAAGCCACTATTGAAGCAAAGATGAAATCTTCAACCATTGAAGACGATGACTTGGAACAGTTAAAAACTGATGCAGAAAGTTTGGTTTCTCAAGCAACAGCTATTAAGGAAACAATTGCTGGGCTGGATTCTGACATTGAAGAAACTGAAGAAGAACTCAGCAAAGCTGCTAAAATCATTAAAGAAAAACAGAAAGGTAATACACCTATGGATTATTTGAAAACCAAAGCCGCTGCTCTTGACTTTGTCCGTATTCTGATGGACAACGAAGGTAGCGCAAACAGTGCCCGTAAAGCGTGGGAAGCTAACCTTGTTGAAAAAGGAGTGACTAACCTCACTAAGATTCTTCCAGAACCTGTTCTTATCGCTATTCAAGATGCCTTTACTAACTATAATGGGATCTTGAACCACGTTTCAAAAGATCCACGTTATGCGGTGCGTGTTGCTCTTCAAACTCAAGTATCTCAAGCTAAAGGACACAAAGCTGGTAAGACTAAGAAAGATGAAGACTTCACATTCTTGGATTTCACTATCAACTCTGCGACAGTTTATATCAAATATGCCTTTGAATATTCTGACTTGAAGAAAGATACAACAGGCGCTTACTTCAACTATGTGATGAAAGAACTTGCTCAAGGCTTCATCCGAACTATTGAACGTGCTGTTGTCATTGGTGATGGAAAATCTAACAGTGCTGAAGACAAAATCACTGAAATCAAATCAATTGCTGAAGAAACTGAAGCGAATCTCTTTGAAACACAAGAAATCAATGTTGCTGGTGTATTTGACAATGCTGTTCTTGAAACGCTGGTTGCTGGTATTGATAAGATGGTTCCAAATACTACTCCAATTCTTGTCACTTCAAAAGCCATTGCTCGTAAATTGAAATTGGTCAAAGATGCAGAAGGTCGCTACATCGATCCTCAACCATTTGCTCCAATTGCAACCAACGGAAATGTTATTGCTGGTTTTCAAGTTTACATCTATGACTGGATGGACGGTGCAACTAACCCAATCATTGCATTTGCTGACCAAGCTTATAAGATGATTGGTGATGAGGCTGCCGCTGACCGCTTTGATGATTATGATGTAACAGTCAACCGCCGTCATATTGAGCTTGCTAGTGTTATGGGTGGTCGTTTGGCTCAGTACAAATCAGCGGTTAAGTTTACAAACCAAGCAGGTTAAATATAGAAAGGGGAGTCTGAATGACAATCCTTAAAACAATCAAAGAAATGGTAGAAGTTGACGTTGAAGAGGATATCTTTGACGTCCAACTTTTACGATATATCAACAGTGGGATTTCATATTTACAAAGAAATGCTATTCCTGTTATCCGTATCGATAAAGAAACGGAGTTAGAGGGATGGACAGACATTAAGGAAGAAGATAGGGAGACAGTGCTTGACTGGTTACATCTGAGATGCGTCCAACGTTTTGACAAATCTTTGATGACAGGCAGTGCTGCTACTATGGAATGGATTGACGGAGAGATGACAAATCTTTTGTATCAACTCAAGGCAATCTATGAAGTGAAGACATGAAATCTTCAAGAGTAGCTATCATTCTTTGCTATGATGAGCGTGTTGAGGTTGAAAAAGGTGTCTGGGAGAAAAAGACCGTAGAAAAGAAAGTCAAAGCTAAGAAAGAGAAAATCTATCAGCGAAGGCTTGATAAAGCTATGGCAGACGGTCAAGTTCTGACTGCTAGGTTTAGTGTTCGTTCCAACTATGTGACTGACACTCTTGACTATGTCAAATATAATGGCAAAGAGTACAAGGTTAACATTGGGACAGAATCAGATGATGGTCATTACACTATCATCGAACTTGGAGAACTGAAATAATGGCCAAGAAATTTTTCACTAGACAAGATATTCAATCTATCCTTGAAACAAACCCTTTGAAGGCTAAGGTCTTCTACATGGAACGTGAGGAGAAATCTTCTCCTGACAATGTCATCTTGTATTATCGGTTAACACCAGGCAGTAGCATTACTGCTGATGATAGAGTGCACATGAGAAAAGTGACTTTGCAAGTTAGTCACTACCACAAGAAGAAACTAGACAGCATTGAAAATTTGATGCTGTCTAATTTTATGTGTGAGCCAAATCAATTGAATCTAAAACAACCTGACACTGACTATCTACTGACAACTTACAGACTTGAGGTGTTTACAAATGGGCGGTGGTAGCGTGAAGATGACACCGCTAAAGGTGGATATCAAGAATCAAGTTTTAGAGAACATTAAGAAGGCTGCCCAAAGTACAGAAAATGACATAAGAACCAAAAGCCCTAGACGAAACGGTGTTTACGAAAAAGGTTGGACACACGACATCATAGATGACGCCGCTGTTGTTCATAATAATGGCAAAGAAAAATCTCTATCCCACCTATTAGAGAATGGTCATGCCACTAAAAACGGTGGCTTTGTTGCCCCTAGAGAGCATATCAGACCAGCCTACATCAAGAATAAGGAGAAATTCCTTAATGATATGAAATCCATTAAAATCACACCTAAATAAGAAAGGAGTCTTACATGACTTATCAATACGATACAAGGGAAGTCACTCACGGTAATGCGAATGGTTTTTATGCCAAAATTGCTAAAACTGATGCTGGTGCCTTAGACTTGCAGAAACCTTATCCCTTTACAGGGCTACGAAGCACATCCTTTGAAACTTCTCAGGAATCAAATGCCTACTATGCAGACAATGTGGAACATGTTCGTTTGCAAGGTAAAAAATCCACAGAAGGGTCTATTACAACCTATCAGATTCCTAAACAGTTTATGATTGATCACTTAGGTAAAAAGCTTACGAACTCTACACCACCAGCTTTGATTGATACTGGTGTCAATACTAACTTCATTTGGGGTTATGCTGAAACTGTTACAGATGAGTTTGGAGCTGAGATTGAAGAGTTCCACATTTGGACGAACGTTAAGGCATCTGCACCTAAAGGCAGCACATCAACTGATGAAACATCAGCGACACCAAAAGAAATTGAAATCCCTTGTACTGCCTCTCCAAATAACTTCATTGTGGATTCTGAAAAGAAACCTGTATCAGAAATTGTATGGCGTGATGACAGCAAAGGAATCGTCCGTGGGAAGTTTGACAAGTTGTTTGCTGACAAGTCACCAGGCAAGCTGATTGATTTCATCAATGAAGCGCTTGGAACAACCACTACACCTACCACAACTGTTAGCGGAGGCTCTTAATGATTAAAAAAGAACTATCATTCACAGCGTTTGATAGTTACGGTGAAGAAAGAGAGCACACTGAAACAGTGCGCTTTCTTTACTCTTTACCAGCTATCAAGATGTATGAACAGCGAACTGGTCGTAACTTCTTTGATGATAACCAAAAAGCACTTACAGCATATACACAACTTGCTCTTGCAACTGGTGTAAACGGTAACCTATCTGATTTAACTGATGAAGAGAAAATCAAGATGATGCCTCTACTTATGGAACCTGATTTCATGAACTTCTTGACTGAAGTCATTCCTTGCCTTTATGGTGAGGTTGAAAATGGACGTTTAGTACAAAATGAGCTTACCGCTGAAACAGCTTCATTAGCTCCTTGGTTTGGTGATTTGATTGATATTGGTTTCTTCTCAGACCTCTTCTATGAATTTAACCGAAGCAGAGCAAAGGTGCCGCAAGATAAAAAAAAGCCTTTTCAGAAGTTGTAACTTCCGAAAAGGTTTATAAGGTTATCTTTGAAAATCGGATGGATGTTTTTTGGGCAGAATCCCAACACTTTAACTATTTGATGGGAACACTTCACCAAATGAGCATCAATCAGGAAGAGAAGAAAACCTTATCCAACGCTGATTTACTTAGCGTGATGTCAGATTAAAAAGAAAGGAGGAAATCTATGACTGAAACGTTTGAAGGCTTATACGTCAAATTTGGTGCTAATACTGTTGAATTTGATAGGTCTGTAAAAGGTATCAACACTGCCTTATCTAGTTTGAAAAAAGACTTCAATAACATCAACAGACAATTGAAGATGGATCCAGACAATGTTGACTTGTTGAATCGTAAGTTGGTTAACTTGCAAGAACAGGCTCGTGTTGGTGCTATGAAAATTGCTGAACTCAAAAAGCAACAGAAGGCACTGGGAGAATCTGAAGTTGGGTCAGCACAGTGGAATAAGCTTCAACTTGAAATTGCTAAGGTTGAATCACAGATGAAGATTGTTGATAAGGCAATGGAGTCAACAAAGAAACACATTGAAGATGTAGGAGACCCAAAGTCTATTCTGAATCTTAACAAAGAACTTGATAATGTTGCTAAAGAGCTTGATATTGTCAATCAAAAGCTTGAGCTAGACACTGACAATGTCGAACTAGCAGAGCAAAAAATGAAACTACTTGGTAAACAGTCGGAATTGGTTGGGGATAAAGTCCAAGAATTAAAGAAAAAACAAGCTGCCCTTGGCGATGAGAAAATAGGTACAGAAGAATGGCGTCAACTTCAAAATGAAATCGGTCAAGCTGAAGTTGAAGTTCTAAAGATTGACCGTGCAATGGACATTCTTGGTGAGTCAAGCCGTTCTGCAACTGGAGACATCAAAGAGGCAACCAGCTATTTAAGAGCTGATGTCATGATGGATGTTGCAGATAAGGCTGGTCAGATTGGCCAGAAAATGGTTGGCGCTGGGAAAATGACAGTAGATGCTTGGTCTGAGATAGATGAGGCTCTGGACACCGTCACAACCAAAACTGGTCTGACTGGTGATGCCTTAGCAGAGCTTCAGGAAATTGCTAAAGACATTGCTACTGGTATGCCTACCAGCTTTCAGAATGCTGGTGATGCCGTTGGGGAATTGAATACTCAGTTCGGTTTGACTGGGGAAAAGCTGAAATCAGCATCTGAATTACTTATCAAGTATGCTGAGATTAACGAAACAGACATTTCAAGCTCTGCCATTTCTGCAAAACAAGCTATTGAAGCTTACGGTTTGACAGCTGAAGACTTGGGAATGGTCTTAGACAATGTGACCAAAGCCGCTCAAGATACAGGACAGTCAGTTGACACGATTGTTCAAAAAGCCATTGACGGTGCTCCTCAGATTAAAGGTTTGGGACTTTCTTTTGAAGAAGGTGCTGCACTGATCGGTAAGTTTGAGAAAAGCGGTGTGGATTCATCTGCTGCTCTATCCTCTCTATCGAAAGCTGCTGTCATCTATGCTAAAGACGGTAAGACTCTGACAGATGGATTGAATGAGACTGTTAGTGCTATTCAAAATTCTACTAGTGAGACAGAGGCTTTAAGTATTGCCTCAGAAATCTTTGGTAGTAAGGCTGCTCCTAGAATGGTCGATGCTATTCAGCGTGGTGCTTTTAGCTTCGATGACTTAGCTGAAGCAGCTAAAAGTTCCTCTGGTACTGTCTCCACCACATTTGATGAGACGCTTGACCCAATAGATAAGTTGACTCAGTATTCTAACCAAGCAAAAGAGGGAATGGCAGAACTTGGCGGTAAATTGCTTGAGACTGTCATCCCAGCTTTAGAACCTTTGATGGGTATGCTTGAATCTTCTGTCAATTGGTTTACTAGCCTAAACGAAACTGATCAACAGACTATCGTGATTCTTGGCCTAGTTACAACTGCTGTGATGATGTTGCTTGGTGCAATTGCACCGCTGGTCATCGCCATAGGGGCAATAGGTGCGCCTGTCGGAATTGTAGTGGCGGCAATAGTAGGGGCTATTGCCGTCATAACACTTATCATCCAAGCAATCATGAACTGGGGAGCCATAACTGAATGGCTTCAGTCAACGTGGGATTCTTGTGCTGCCTGGCTTTCTGAATTGTGGACTAACATAGTCACGACTGCCACCACAGCGTGGTCAAATTTCACTGCCTGGCTTTCTGGCCTTTGGTCTTCAGTAGTCTCAACTGGACAGTCTTTGTGGTCTAGCTTTACTAGTTCCTTGTCCAATATTTTCTCAAGTTTGATTACAGGTGCTCAGTCTCTGTGGTCAAGTTTCACTTCCACTCTTTCCAATTTGTGGTCTGGACTGGTCTCAACTGGGTCAAATTTGTTTAATAATTTGAGTAGCACGATTTCAGGAATTTTTAATGGGATACTTTCAACAGCAAGCAATATTTGGAATTCCATAAAATCCACTATTTCCAATGCAATAGATGGGGCGAAAAATGCAGTGTCCAACGGGGTCAATGCCATCAAGAATCTGTTTAACTTCCAGATTAAATGGCCTCATATTCCACTACCTCACTTCCGTGTGAGTGGTTCTGCTAACCCTCTGGATTGGCTAAAAGGTGGCTTACCAAGTATCGGCATTGACTGGTATGCCAAGGGCGGTATCATGACCAAACCAACCCTATTTGGCATGAATGGAAACCGTGCAATGGTTGGCGGTGAGGCTGGCGCTGAAGCCATCTTGCCATTGAATAAGTCAACCCTGGGGGCAATTGGTCAAAGTATTGCTAACACGATGAATACATCGAACAATATTAACGTTAACTTCTCTGGCGTCACTATCAGGGAAGAAGCTGACCTTAACAGACTAGCCAACGTGGTTGGAAATCGTATTGCTGAAGAATTGCAACGTAAAACTAATTTGAGAGGAGGAATGGCATGACAAAAATCAATGAACTTACCATTGACGGTGTGAAAACATCATCTTTTAAGTGTGATGTATTGGTTGAAACTAGACCAAATGTCATTGTCTCCAGCTCCAAAACAGCTCTATTAGAGCATGATGGTATTAGTGGTGCAGTTGTGCAATCGAATAGACACCGTGGGCTAATTGAGAAGCCTTATCATATCACTTTAATTGAGCCAAGCGATGAAGAAATTTATCGCTTTTCTGCTCTTTTGAACCGTGAAAAGTTTTGGTTGGAAAATGAACAGGAACCAACTATTAGGCTTTGGTGTTATAAGGTTGATAGCTTTGAGATTGGAAAAGACGAATTTGGTGCCTGGGTGGTCGATGTTACCTTCATCTGCCACCCTACCAAGTTTTTTAAAACAACTGACACCCAGACTTTGACTGGGAATGGGGTTTTGAGGGTGCAAGGGTCAGCTCTTGCTTTCCCGAAGATTACAGTGGTTGGTCAAAGCGCTTCTGAGACATCGTTTACGGTGGGGAATCAAGTGATTAAACTTGAAAAGCTCTCAGAATCGCTTGTGATGACCAACGATCCTGACAATCCTAGCTTTAAGACGGCTAGTGGCAAGCTTATTAAGTGGGCTGGTGATTTTATCACAGTTGATACTGCTAAGGGGCAGAATGTCGGTGTTGTTTTAGGTGCTGGCATAACGTCCTTGAAATTTGAAACAGTTTGGGGGTGGGCATAGTTGCTCTTTTTACTTGATAAAGATGTTAGAACGGTCAAATGGAATGGCATTCCACTTCACGAGGCCAGCTCTGCCATTGTCAAAGAAGAAACCAACAGTGATTTCTACCTGACTGTTCGCTATCCTATCACGGATTCAGGTATCTATCAACTTATCAAAGAGGATATGCTGATTAAGGCGCCTACGCCTGTGCTGGGTGCTCAGCTGTTTAGAATCAAGAAACCTATTGAGAATGATGATAGCTTGGATATCACTGCTTATCATGTTTCTGACGACATCATGAAGCGGTCTATCACTCCTGTAAGTGTAGTTGGTCAAGGTTGTGCTATGGCACTGTCTCAGATGGTTCAAAATGCTAAGACTGGTCTAGGTGATTTTTCGTTCACCAGCGATATTATGGACAGCAGAACCTTCAACACGACAGAGACGAAAACACTGTATTCAGTCCTTATGGACGGTAAACACAGCATTGTTGGAACGTGGGAGGGTGAGCTTGTCCGTGACAATTTTGCTCTTTCTATCAAGCGTAGCCGTGGGGCTGATCGTGGTGTTGTCATCACAACACACAAGAACCTCAAATCCTATCAACGAACCAAGAACTCTCAGGGTGTTGTCACAAGGATTCATGCACGGTCAACCTTCAAACCTGATGGAGCTGAAGATGAAGTGACGCTCATAGTGTCTGTTGACAGTCCACTAATAAACTCTTATCCCTACATCAATGAGAAAGAGTATGAGAACAACAACGCTGAAACCGTTGAAGACCTTAGAAAGTGGGCTGAGGCTAAGTTTACAAATGAGGGCATTGATAAGGTTTCTGATGCCATTGAGATTGAAGCCTATGAGCTTGACGGTCAAGTTGTAAATCTGGGCGACACGGTTAACCTCAAGAGTAGAAAGCACAGTGCTGACCTCTACAAGAAGGCCATTGCCTACGAGTTTAACGCTTTAACGGAAGAGTATATCTCCATAACTTTTGATGATAAGCCAGGAGTTGGTGGTTCTGGGGTGTCAAGTGGCTTGTCTAATGTTGCTGATGCTATACTTGTAGCAAGTGCCACAGCTCAGGACGTTGCTGTTCAAAGGGCTGTGAAAAATGCTAACGCTGCCTTTGATGCAGAGTTTGGTAAAACAAAAACAAAAATTAATGATGATATCGAAATCGCAAAAGCCAAAGTAGAAAGCTTTAAATCGGAACTATCTAATCGCATGGATAATCAGCTTCTTCCCCTTGCGACAGAAGCTAAGAATTTAGCCAGTCAGGCACAAGCAGACCTGACCAGAAAAGAAATAGAGCTTCGAGCTGAATTAAATAGACAAGTCACAAGCACAGAAGCTGTAAAAATCTCTCTAACAAATCTTAGTCACAATATGGATATCATTAAGCAAAAAGCCCTAAACGACCTTAGAGACGCAGAGACAAGGCTAAAGGAAGCTGATAGCGTCCAACAACTTGCGACAAAGCGGGTTGAGGATAAACTGACAGGACTTAGCACGAAACTGGAGTCATTCTCTGTTGGTGGCTATAATTATGTCATTGACGGCGGAGAACCTAAAGAACTAATGGCTAACTTCTATGGTAAGACCTATGATATTAATCCCCAACTACTCGAACGAACTAGTCAAGCGACCTTGAGTTTTAGCTATGAAGCAGAATCAACTAGTCGTTTAGAAGTTAGACTTTATAAAAAGATGCACACCGGGGACACTAGTAAGATTACAATTATTGTCATGCCTAACTTTGACTTATCTCCAGGGAAAGGATTTATCTCTCAGAGCTTTGATTTAGGTGGTGTTATGCCTGACCCTAGAAACCAAGCCTGGCTTGTGATGCGGGGGACAAATGCTAACCCCTTGACGCTCTCGAAAGTTAAGCTGGAACGTGGTACCGTTGCTACAGACTGGAATAATCGCGATGAAACCTTAAAAGCTAGCTTCGCCGAATACAAGCAGACCGTTGATGAAAACTTAGCCAACCTTAGAACAAGTACGGAAACCTTGGCAGGTCAACTGACAAGTGCTGAGTCTAGCATTAGGCAGACGTCGGAATCCTTTAGCAATCGTTTGGTTAGTCTTGAGACCTATAAAGATAGTGAATCAAATCGAGCTAGTCGTTACTTTGAAGCAAGCAAGTCTGAAACCGCTAAGCAGCTATCAGCCTTACGAACAGAAGTTAATGGCTCTTATGTGGATAAGTCAACCTATGAGGAAAATGCAAGAGGTTTGACAAGACGCTTTGAAAGTCTGTCATCAGGGACACAGAACTATGCTTTGGGGACTGAAAGAGATGTCTATCTAAACGTTTCAGGGACTACCGTCTATGACCTTTATAGCTTCGGCACTACCTTAGCAATAAAAGGGATTGAAATGGGAGATACTGTAACTATTGCATTTAACTATTTTGCGGATAGTCGGACGGCTTTTGGTTCTTATGAACTGGAGCTATACGGACATGCAGGCAAAATCGAACGGGTTGGTGAGGTACAGAGAACGATATCAAATCGTGGTACCTATACCGCATCTTTTGTGGCAAACAATGCCAATTTCAGGGCAAACTCCCTTAAAATTAGATTTACGGATAGCCGACTTAAGTTTAGAGTGACAACACTTCGTGTGACTAAGGGGACAATTCCTGCGGACTGGAGTCCATCTCCAGATGACCTAAAAGCCTACTCGGATACTAAGCTTGAACAGACAGCTAATGAGATTAAAGCTAGTGTAACAAGTCTTGATCATAAAACTCTTAAGCAAACTGATATTACTATGACTTCTGAAGGGATTGTCCTAAGAGCAGGCAAGACGAGTAATGATGTGGCAAGAGCTATTGGCTCTTACTTTAAGGTCACTCCTGATGCTATAGCTCTGTTTAGCTCACTGATAAAAGTTAGCGGGAACATGTTGGTTGATGGTTCTGTAACTAGTCGTAATTTGGTAACAGGCGCTGTCGAAACGGGACATGTTAAGGCTGGAGCAATCACAGGAGTGCTTTTAGCAGCTGAAGCTGTAACGGCAGAAAAACTTAAAGTCGACCAAGCTTTCTTTAACAAGTTGATGGCCAACGATGCCTACTTGAAGCAACTATTTGCCAAGTCAGCCTTCATCACTCAGGTTCAATCCGTGACAATATCTGCCAGTCAGATTTCGGGCGGTGTTATTAAAGCTTTGAATAATGCCATGGAAATCCAGATGAACAGTGGTCAGATACTTTACTACACTGACCAAGCTGCACTGAAACGGGTTTTGAGTGGCTATCCTACTCAGTTTGTTAAGTTTGCAACTGGTACAGTATCTGGTAAAGGAAATGCTGGTGTTACGGTCATTGGTTCTAACCGCTACGGTACAGAATCAACCAATGATGGTGGATTTGTTGGAGTCCGTGCATGGAACGGCTCAAACATTGACTCACTTGACTTAGTTGGTGATAAAATCCGATTAGCAAGCTCTGCCTTTGACAATTCAGATGGTTGGGATGTTCGGACACTTGATTCAGGCTTGAAAATCACACCACACAATAGGGCTGCTGAACGCAATAGCCGAATTGAGGTTGGTGATGTCTGGATTTTAAAAGGAAATGGATCCTATTCTTCTCTCAGAGATATTTTGAACTCATTCAATGAGAACTTCTCAAAAGGCCCAAATGCTGACTCTTACACTTACTACCATTCGGGGTTCTAACTAGAAAGGAACAATCATGAACCAAGAACAACAACTCAATCAAGCGCTACGCTTGACCGTCAATGAATTGACAGCCCAGTTGGCCAATGAGTCAACCACTAAGAACTTGCTGGCTATCCAGCTGACTGAAGTTGATCAGGAGAAACAGCAACTGACTCAGCAAAATGCTGAACTTCAAGCAAGAGTTTCCGAACTAGAAGGCTTGCTTGATGAACAAACTCAACCAGAAATCATTGAAGGAGAATAACCATGACTACAACAGAAAATAATTTACTTGACCTTGAAACAATCACAGAACCCTTTGACTTGGCGACAGCACTCAAGTACATGAAGGAAAATGGTGAGTTAATCCGTTGCAAGAATGCTGTCAATGACTTCTACATGTACCGTGACATGCAGAAACGTCCTGTCATCGTCAATGGTCGCCGTCAATTCAAGGACGTGGAAACTGTCTGGGCATTTAACCAATGGGGCGGGACAACACCCACAATCAACATGGCTGATCTCTTTAATCTTGAATACTACATCATGACCTTTGATGAGAACGGAAATCCTGACTGGACTGAGCCTCACTTGGAGGATAAGTAAGCTCATCTAAAATAAACAGGATAGGAGATAGTGAATGCCACCATGGTTAATAGATAGCACTGTGGTTGTGGCGATGGTGACGGTGCTGGGCGGTCTGTTCAGCACTATTATCACCACTTCAGCCAATCGGAAAGACCAGCTGATAAAACATCAGTATGAGGATATCAAGGAAGATTTGTCTGGCTTGATTGACAAGGTTAAGACGATTGATCATACAACCACGGAAACAAAGAAAATTTCAGAAATCACAAAAGACGGTACGCTTAAAATCCAGCGTTACCGTCTTTTTCACGATTTGACAAAGGAAATTTCTCAAGGCTACACAACTATTGAACATTTCAGGGAGTTGAGCATTCTCTTTGAGAGTTATCAACTGCTTGGCGGAAATGGGGAAATTGAAGCCTTGTTTGAGAAATTCAAACAGTTACCAATTGAGGAGGACTAAACATGACACAAATTACAGATATTATCATCAGCTCAGCTATGGGAATTTTGACTATTTTGGCAGGAATTGCAGTGCAAGCTGTCAAGGTTTATTTGATTAAAAAAGGCGGTGAAAAGGCTGTCTTGATTACAGAAATCTTGGCCAAGAACGCTGTTAATGCTGTGGAGCAAGTGGCCACTGAAACTGGCTTCAAAGGAGCTGACAAGCTAACTTCTGCTAAGGCTCAGATTTTAGCTGAGTTGCAAAAATACAATATCCACATGTCAGACGATGATCTCACTTTGTTTGTTGAATCAGCTGTCAAACAAATGCACGATGCCTGGAAGGAGTAACCTATGGAAATCAACACAGAAACAGCCATTGCCTGGATGTCTGCACGTCAAGGCAAGGTCAGCTATTCCATGGACTACCGTGACGGACCTAACAGCTATGACTGTTCCAGCTCTGTCTATTATGCTCTCAGGTCAGCTGGTGCAAGCTCAGCAGGTTGGGCGGTCAACACTGAGTACATGCACGATTGGCTGATTAAAAACGGTTATGAGCTTATTGCTGAAAACGTGGATTGGAATGCTGTCCGTGGTGATATAGCAATTTGGGGCATGCGAGGGCACTCAAGCGGAGCTGGTGGTCATGTAGTCATGTTTATTGACCCTGAAAATATCATTCACTGTAACTGGGCAAATAATGGCATCACAGTGAACAACTACAATCAGACAGCGGCTGCTAGTGGCTGGATGTATTGCTACGTTTACCGTTTGAAAAGCGGAGCTTCTACCCAAGGAAAAAGCCTTGATACCTTGGTCAAGGAAACCCTTGCTGGTAACTACGGTAATGGCGAAGCACGCAAGGCAGTGCTTGGCAATCAATATGAGGCTGTTATGGCAGTCATCAATGGCAAAACTACGACTAATCAAAAGACTGTTGACCAACTTGCTCAAGAGGTAATCGCTGGCAAACATGGCAACGGTGAAGCTCGTAAAAAGTCGCTTGGTAGTCAATATGATGCAGTTCAGAAACGAGTGACGGAATTGCTCAAAAAACAGCCCTCTGAGCCGTCTAAGGCTCAAGAGGTAAACAAGCCCACGGAAACCAAAACAAGCCAAACAGAGCTAACTGGACAAGCCACAGCCACCAAAGAAGAGGGCGACCTCTCTTTCAATGGGACTATCTTGAAAAAAGCGGTGCTGGACAAGATTCTGGGCAACTGTAAAAAGCATGATATTCTTCCAAGTTATGCACTGACTATCCTACACTATGAAGGTCTTTGGGGAACTTCAGCAGTTGGGAAGGCAGATAATAACTGGGGCGGTATGACCTGGACTGGTCAAGGCAACCGTCCAAGCGGTGTCACTGTCACACAAGGTTCCGCACGTCCTTCAAATGAGGGCGGTCACTATATGCACTATGCAAGCGTGGATGACTTTCTGACAGACTGGTTTTATCTTCTAAGGGCTGGTGGCTCTTACAAGGTGTCTGGTGCTAAAACCTTCAGTGAGGCTATCAAGGGAATGTTTAAAGTTGGCGGTGCTGTCTATGATTATGCTGCAAGCGGCTTTGATAGCTATATTGTCGGAGCTTCAAGCCGCCTCAAGGCTATTGAGGCAGAAAATGGTTCACTGGACAAGTTTGATAAAACTACCGACATTGGTGACGGTAGCAAAGACAAGATTGACATTACTATTGAAGGTATTGAAGTTACCATCAACGGTATCACTTATGAACTGACTAAAAAGCCAGTTTAGAATTAGATACGATAAGACAAAATAAGCCCTCAGCAATTGCCGGGGGCTGTTTTTCCGTTATAACGGACTTTCCTCAAAATATCGGTTATAATGGACTTTTTTTGATAAAAATTTTAAAAATATTTGTTAAAAACAAGTGTTTTCTATTGACAAGTGTTTAAAACAAGTGTATAATACAATTAAAGATAAGGAAAGGAGATAAGCCAATGACAGAGCGAGAGCTTAAGAAAATTGCTAAGAAGCAAGGTTTTAGTAAAACTAACTTTGGCAAAGGGTCACACGAAGTTTGGAAACATCCAGACGGACGGACAGTGACGATACCTAAGCCAAAGGAAAAAGATTACAGACCAGGCACACTGAACAACATTCTCAAAGTCTTGTATGGGGAGTGAGGACGCTCCTCCCCGTACCCCTAAAAGGGGATACTCTGATCATTGGCTTAATCTAATATTATGAAATACACTTATTTAGCATTGTTTGAAGTGGATAAAGAAAACGGTGGCTATAACATTTCTTTCCCTGATTTTCCTGGAGCATTTAGTGAAGCTGATAGCTTGAACGAGGCCATTTTTAACGCTCGTGAAGTCCTTGAAATCTATACAATTATGTTTGAAGACGAGGGCAAAGAGTTTCCTAAAGCATCATCATTCAAGGCTCTTGCAAGCAATTTAGCAAGTGACGAAGATGTGATTCAGGCTATTTCAGTTGATACTGAGCTTGTCCGTGAGCGTGAACGCTCTAAGATTGTCAACAAGACTGTCACACTGCCAAGCTGGCTTGTGGAAGTTGGAAAAGAAAACAAGGTCAACTTTAGCCAGCTGTTGCAAAAAGCAATCCGTGAGGAATTGCAAGTATAAGAAAGAGCGGTCAAGATGGCCGCTTTTTTCTGTATAAAAAATTATGAAAATAGATAGTAATACTTTTCAAAAATTGACCTATGAAAAACCGTCCGCCCCAAATTCGCCCCAAATTATTTTTAAAGTTAGCCTGATTTAACCTGATGGAAAATCAAAAAAGCCTATAAAATCAGGCTTTTCATTCGGTTAATTCCTGTTAATTCAGGTACTGAAAGGCGGTAGACGGATTTGAACCGACGATCAAGCTTTTGCAGAGCCGTGCCTTACCACTTGGCTATACCGCCATAACAGATAATATTCTATCGAAAAAAAAAAGATTCGTCAAGCCTCTTTCGTAAAATAGCCAATTTTAGCCCTTAAACTTCCTCATATTACCCCAAAAAAGAGATTGATACCTATTGTATCAATCTCTTTTAGATTATTGTCTGATTAAATAATCAAATGCGCCAATGGCAGCTGTGGCACCAGACCCCATGGAAATAATGATTTGCTTGTAGGCAGCATCTGTACAGTCACCTGCAGCAAAAATACCAGGGATATTTGTTGAGCCAAATTTATCAACGACAATTTCTTGACGTTCATTGAGTTCAATGCCGCTATCCTTGAGCCAAGATGTACTTGGTACAAGACCAATTTGTACAAAAACACCTTCTAAATCAATGTGTTTTTCTTCGTTTGTATCACGATCGGTATAGTTTAAACCAGTGACATGATCTTCACCAACGATATCTTTAGTAGCAACATTCTTAAGAATAGTTAAATTATCAGTTTTAGCTGCTCGTTCTTGCAGTACTTGGTCTGCTTTGAGCTCAGGTAAGAATTCTAGGACTGTAACATGTTTAGTGACACCGGCTAGATCTAAAGCAGCTTCCATACCTGAATTACCACCACCTATAACAGCAACATCTTTTCCTTCGAAAAGAGGGCCATCACAATGTGGACAGTAAGTAACACCTTTATTGCGGAATTCTTCCTCGCCAGGAACGTTGATATTTCGCCACTTAGCACCCAGAGCTAGGATAGCAGTTTTAGCTTGTAAAATAGCTCCGTTAGCCAGTGTTACCTCAACTAATTCTTTTTTTTCAATGCCAGTTGCTAATTGACTCTTGATAATATCAATATCGTAAGATTTGGTATGCTCTTCAATTTGAGCCATCAATTTAGGGCCTTCGGTGTACAATGTACCAATCATGTTCTCAATACCAACTGTTTCGATAACTTGTCCACCAAAAGTTTCTGCTAAAATACCTGTTTTTAACCCTTTACGGGCGGCATAAATTGCAGCACTGTTACCTGCAGGACCACCACCAATAACTAGAACATCATAGACACCTTTGTCAGCAAATGCTTCAGCATCAAGAGGTCCATCTAGTTGTTCTAAAAGCTGTTCAATTGTAGCACGGCCAGAAGTAAATTCTTCTTGGTCCTTATAAACAGTAGGAACAGACATGATACCTTTTGATTTGACTTCGTCTTGATACATGCCTCCTTCAATCATAGTATGAGTGATATTCGGATTCAAAACAGCCATTATATTAAAGGCTTGAACGACATCTGGACAATTATGGCAAGTTAATGAAACATAAGTTTCTAGATTGATAGTTTTCTCAATGCCCTTAATTCGTTTGATAATGTCTTCATCAACTTTTGGTGCGCGACCAGAGACTTGCAACAAAGCTAAAATGAAAGATGTGAATTCATGCCCCATTGGCAAGCCTGAAAAAATAACGCGACTTTCATGCCCTTTTTTTGCAATCCCAAAACTAGGTTGACGTTTTAAATGTGTTGATTCAAGGCTGATGCGATCAGACATAGCGACAATTTCATCTAGAAAATCCTTTACTTTTTGAGAATTATCGTTATCTCCTAAATCAGCTTGTAATACAATATCAGATTCTAGCAAATCTAAATATTGTGCTAATTGAGCCTTGATTTCTTTATCTAAGACCATGGATTACCTCCTGGTTATTAAATTTTACCTACAAGGTCTAAACTAGGAGTTAAAGTTTCAGCTCCTTCTTTCCATTTAGCTGGACAAACTTCACCTGGATGTTGGCGGATGTATTGAGCAGCACGGACTTTATCAATGAGAGTACTTGCATCACGTCCGATGCCATCAGCATTAATTTCCATCATTTGGATGACACCGTCTGGATCAATGATAAATGTACCACGTTGTGCTAGACCATCTTGTCCAAGGACATCAAAACCTTGTGAAATAAGGTGTGAAGGGTCACCAATCATAGGATATGTGATAGTACCAACGACATCTGAGTCATCATGCCATGCTTTATGAACAAAATGAGTATCAGTAGAGACAGAATAAACTTCTACATCAAGAGATTTAAGTGTTTCGTATTGCTCTTGAAGGTCACCAAGTTCAGTTGGGCAAACAAATGAAAAGTCTGCTGGGTAGAAACAAAAAACTGCCCATTTTCCTTTAACGTCTTCATTTGTAACAGTGATGAATTTTCCATCGTGATAAGCTTGAGCTGAAAATTCAATAATTTCTTTTCCGACTAATGACAT
CP021862 ATGTCTCAATTATCTTTGGAAGAACGATTGAATCGACTAAAAGATAAATACCTTTCTTCTAAAAATCAAGAATTTTCAAATGTTCACTCAAGTAAAGTAAAGAAGAAAAAGAAGAAATTAATAATACTTGAAAAAGAAAGATGTCGCTGTCGATTGGAGAGAGAAGATACTAAAAAAATCGATGATAAAATTGAGAAATTGAAGAAAGAATTGATAGATGTTATGAAGGAGGAATAATATGGAAGAAACTATTCTAATAGTCAGCTTTCTCCTGTTTTTGATTTTATCTAATGTTATCAATAGGATATTTCCTAAATTACCATTACCATTTATCCAGTTGGTCTTTGGGATTCTCTCTGGCTTAGTTTTTCATAAGTCACAAGTCCATATCGATCCTGAGTTATTTCTTGCCTTTGTTATTGCCCCTTTGAACTTTAGAGAAGGTCAAGAAAGTGATATTGGTAGTTTTATAAAGTATCGGACTATTATTCTTTACTTAATCTTACCAACGGTATTTTTAACAGCTATTGTCGTTGGTTATGTAGCAGGGCACCTTTTGCCAGTTAGTTTACCACTTGCGGCATGCTTTGCGCTTGGAGCAGCCTTAGGTCCAACAGATGCCGTTGCCTTTATATCGATTGCTAAGAGGTTTCAATTTCCTAAACGAGCAGAGAATATCCTCAAATTGGAAGGTCTTTTAAATGACGCTAGTGGTCTAGTTTCCTTCCAGTTTGCTTTAACAGCCCTTTTAACAGGTTATTTTTCCTTAACAAAAGCTAGTCTCAAGTTAGCATTGGCCATAATGGGTGGTTTTTTAATTGGCTTGCTTTTTGCTTTTCTAACGAGGTTATGTCTCACTGTCCTAGAGAAATTTGATGCTGCTGATGTTACAGGGGCTCTACTTTTGGAATTAACCTTACCTTTTGTTGCTTATTTCGTTGCTGATTTGTTGGGATTTTCAGCTATTATTGCGGTGGTAGTGGCAGGAGTAATGCAAGCAAATCGTTTGAAAAAAGTGACTCTCTTTGATGCTCAAGTAGATCGCGTTACCTCTGTTATTTGGGAAACCTTAAATTTTATTTTAAATGGTTTAGTTTTCTTAATATTTGGAAGAGAACTGACACGTATCATTGGTCCTCTTTTAACAAGTAACGCTTATAGTAATTTTGATCTTATTAGTATTGTTGTTTTAGTTACTTGCACACTTTTTCTAGTTCGCTTTCTAGCAGTTTCTTGCTTTTATGCTTGGAGATCTTTCAAATACCATAAATCATTTAAAAAGTATTGGAGAGAGATTCAACTGTTGACTTTTTCAGGAGTTAAAGGAAGTGTTTCCATAGCAACAATACTCTTATTACCCAAGCACTCAGTCATAGGAGAGTTGGGGTATAGTTTGATTCTTTTCACTGTTGGTGCAGTAACACTAATGAGTTTTTTAACGGGACTTTTAGTATTACCAAAGTTAGCGCCTCCCTTACAGGTGAAAGATGATTATTTAATACGTCTATCGATTTTAACAAAAGTATTATCTGTCTTAGAAGAAGACGGTAAGAGTTCTGAAAATCAAGCTTCATTTTATGCAGTTATAGATAATTATAATAGCCGTATTCGTCATCTCATTTTAGAACAAGAATCTAGTGACATTAAGAAGGACTTAGCTGAATTGCAACTGATGATGCTTAGTATAGAAAGCGACGGGCTTGAAGCTGCTTATCGTTATGGCAATATTTCTATCAAAGAATATCGTATTTACCAGCGTTATTTAAAATACTTAGAACGTCAAGTTAATCGTAGCTTTGTGTCAAATATCACTTATAGTTTAACGATTCTTATGCGTGTTATTCGTGGTATTGTTCATGAGTTTTTAACATTTGGACAAGGAATACGAAATCGGAAAAAACATTTCAAAAATAGGAAACGGTTGCTAGCAGAAGTCAATCGTCAGCACTTAACAGATTTGTACTTATCAAATAATGATCTCATTTTAGAAACGCTAGAAGATATGGAAGGTTATTATAATGCAACTTTGATAGATTTCTTACAAAATGAACGCATTCGAGACGCAGAATTAATTAAATCAGGTTTATTTGTAGAACGTGTCATTGCACGCATAACGCCAGATATTTTAAATGAAACCCTAAGAGGATATTACTTGGAACGCAGAACAATCTCTGAATTTGAAAGGGACGGTTTAATTAGTTCTAAAGAGTCTCAAATTTTAAGGGATAATGTCAATGAATTAGAAAGCTATTCATTAAGAGATAGTCAATCTTCTATACCTTATCAATTATTGGATTTAAAAAAATAATTCTGATAACAAAAAAATCAACGAACAATCGTTGA-TTTTTTGTTATCTTTGGATAAAATCTTTTATATTTAAGGCGGTAGACGGATTTGAAAACCTTGGTTTATCAA-GGTTTTTGGTTGTTTCGCCCCAAATTCGCCCCAAATTATGCGACTAAAAAAATATTTTTGATTTTCTCAAAATTTCTCTCAGCCAGTGCTTCCATCTGATGTGTATAAACTTTCAGAGTAATATCTGGACTTTCATGTCCAAGGAGCTTAGAAATTGTCACAATGTCAACCCCGTTCAAAATCAAAAACGAAGCGTATGTGTGCCGTAATGAGTGATTTCTGACTTTCCTACCCACAATTTTCTTAATCAGTTTATTGCAAGCTGAATTAGATACACCAAAGCACACTCTATTCTTGATATTAGCTTGCCAATGATTTTTCTTATATTCTCGAAGAATATCTATTGTATTTGAATCAATTGGAACTTTTCTTTTTGATGACTCATTCTTCAGATCTGCAAAATCTTGAGTATTCGAGTAATCAAAACTCTTGTTTATATCCAAAATGCCATTTTTGAAGTCTATATCGCTCCAGGTTAGCCCCATAGCCTCAGAAAAACGCAGTCCTGTGACTGCAAGAAGGTAAAGAGTGAAATAGGATACATATTGGATGTTCTCTCTTGTAAGGGCCAAGAGAGCCTTATATTCGCGCTCCTCTAAAAAATCTTCCTCTTCATTTTTGGGCTCTACCTGAGATTTCACTTTTGCACCTTCTGCAAAATTAAAGGTAACAACCTGTTCCCTTACAGCAACTTTCATAGCCCCTTTTATTTGATAGTGAAATTTCTCAAGAGTTTCTTGGGCATATTTCTCGCCAAACTCATTCAACTTTTTTTGGTAGTAAAGCGGTGTAATATCTTTGACCTTCAACTCTTGGAAATAGTTCTTGATGTGCTTAAAGTTTTTTGAATAGGTTTCCCAAGTCTTATCTTTTACATACGGACGCTTATAGACTTCTGACCAGGTCTTGACAAAGTCATATAGAGTTACTTCGTCATTTGTCAAGATGTTTTGGGTCAATTTCTTTTCAATTTCGATTGCTGCCGCCTGAGCAAGCTTCTTGGTCTTAAAACCACCTTTCTCTTTCCGTTTATATTTTCCATCTATGGTTTTGTAGGAAATGCGGTATTCCCACAGCCCGTTCTCTCTTTTTCGATATGATGCCATTTGTTTTTTTACCTCATTTCTGATAAAATGAGTACAA-GAAAAGACTTGCCAGATTGGCAACTTTTCTTATAC---GATTCGCCTTACGCTCGGACCGTCCAAAGTTGAGCGTAGGGCTTTTTATTTATTTCTGAACCTTATTTTTTAATGCGGTTTCTATTGCTATCTTCAATTCTAAGATGGCTTGTTTATCTTCTTTGACAAAAGTGACTGTATTCTCATCCTTAACAGCATCAAAGACACCACCTTTAGTATCTGCTGATCCAGGATATACCAATTGTAAATATCCAACCGTTGCCCCTGGCTCTTTTAATTGATATGCAGTTATTGCTGATAACAAAATTGATTTTTCGCCATCAAGTCCATGTAGAAGCATATTTGACATGTTGCTTTTTCTTGCAATTCTGATAAAGTAGTCATCTATTCTTACTATCGTCTTTGATTTCTTAAACTCAAAAACTCGCTCGTTTGGCTCAGCTGTAAAAATTTCTACTTCAGGTTCTTTGTCTTTGCCACCAAATAATGCCATAACAACTATCTTCCCACCCTGCTTTTATTCGTGATTCAGGGGAGCACGTATTTTATCCAACTAAATTCAAATACTCTTCCTTGATCATAGCCT--CATCAGCTATGGTCTTTAATTTGTACTTTTCCATAAAGACCAGGTAATTGAATTGA----------GTGTGGTCCT-------------------------------------------------------CAGCGATTTCCAATTCTTCCTTCAAAAGATGGTGGATCATA-------------TTCCTATTTGCGTCGAGTTCACATCTCTC---------------------------------------------------------------------------------------------TCTAAAAAGCTGATACTGATATGGAAAGTGATTTTTATGCTGTAACTCATGTAG--GGCGACTTGTTTTTGTTCTTGCTCAGACAGATTCACATCAAC---------------------------------------------------------------CCCTAAGACCTTGGTTATTGGATTGTAA------AATCCCGAACTATGCCAGTCGCTGGCATCG-------------------AACAGGCACAATTCCACTCCAAACTCTTTACAG---------AGTTGGTCTAGTTTCATAGGCAATCAATCCTTTTGTTTATTTTTGAAGT---------GTGCAGACAGGACTGCTGTAATAAAATCTATATCATCTTCATCAAGTGGCTTACCATCAAACAGCATGGTATGGG----------CAGCTGCTTCTCTCAGATCCACAA------------------------------------------------------------------------------CTTGACCGTCAATGATAGCTGTCTC---ATCGCTGGCAATTCGTGGATTATCTGTTAGACCTAGTAGGTAATCTAGTGAGACATTAAAATACTGTGCAATTTCCT---TTGGTTTACCCATCTTAGAATTTTCATTCAAGCTATACAGAGAATTACGACTGTAGCCAAGTGTATCTTCTAAGTCATTAAGAGACATTCCCTTTTTATTACTGAGTTCACGTATCCTATCAATTAAAACAGAC----ATATCGTATCCTTTCTAAGGCATACGAAAAAAATATTTTAAAACTAGATATAAAATTCTTGACAAAAATTAAAACTAGGTTTAAAATAATATTCGTAAGCTAAAGAGTTAACGAACAAGACAACTAAAAAATAAAGCCTAATAAAACTGATTGGCGTCTGCTTTCTTTAGGTCAAACCTTA--CTTTTAGTAGGTCTTTTCTCTATGCTCTTATTCTAAAACTAGATTTAAAAAAAGTCAAGAGATTAGCTAACTTTTTAGTTAATAATTTAAAAAGGAGGGTAGATGAATGGGAATCGGTTCAATGACAGTGACAGTTAAAGTTACTAACATGGATAAATTTATTGAACTTAGTAAAGAGTTCAATAAAAAAGCCCGCGAGCTAGAAGAACTAGCTCACGAACTGAAGTCATTTGATTTTGAAGGCGAAGTTGTATCAACTGATAGCAACTAGCTCAAATGATTCATCATCTGAAAAAAGATAAACAGGGTATTCTTCTTTAGTTGCAAAATTGAAGAAATCATATCCAAAATTATCTTTTTTGATGTTGGAATTTTTTTCGGAGAGAGAGTCAAGATTGACCTGAGATAGTAGCTTAAAGATTTGCACACGAGCTTGTTCAGCATCGTTAACTCTTTGCAAGGCTCTCAAGTGCTCTTCGCTAGGGAAAGCTGCTATCAAATCAGCTCTGTCATCTAGGTAAGTTCTAGTGTCATCAAGATAGCCATATTTTAGATTATAGTCTACAAATGACCGTTGTTCATATTCTTGATAGGTTTCAAAGCTGACAAGGTTACCTTTGTAACGATAGACGAGAACGTCATCTTGTAACTCTTCTTCGAAATTTGTGATGCCAATTAGAAATTTATGGCATGCCTCTATGATACGAATTTGATTCAAATTCATGGCTTGACCTCCTTTCATAAAAGATTTCAAGTCAATTATACCAAACTAGAAAGGAAAAATATGAGTCAACAACAGAAAAAATGGATTCAGCTAGTGAAAGATAAGCTGAATGAAGAACAGATGACACAAACACATCTAGCTCGTTCTTGTGGTGTTGCTAAGGCAACTATCTCAGAATTGCTGAAATATGGCAAAGGGAGCGACAAACTCAAAAATAAGGTATCTGATGTATTACACATAGATGAGAGCTGGACGAGGTTGGAGGATTAAGAATGAACGAAATTTTTGTTTTTCACGGGCAGGAAGTCCGTACTGTAACCATTAACAACGAGCCTTGGTTTGTTGGGAAAGACGTGGCTGATATTTTAGGCTATTCAAAATCACGAAATGCGATTGCACTCCATGTTGATGAGGATGACGCCCTAAAACAGGGCATCACAGACAATTTAGGTCGCATGCAAGAAACTATTATCATCAATGAATCTGGTCTTTACTCACTTATCTTATCCAGTAAATTGCCACAGGTCAAAGAATTCAAACGTTGGGTCACTAGCGAGGTATTGCCACAGATTCGGCAACAGGGAGCTTATGTGCCTGAAAATCTATCAGATGAGGCTTTCATCGCTCTATTTACTGGACAGAAGAAACTGAAAGAGCACCAGTTGGCATTGGCTCAAGATGTTGATTATCTGAAAAATGAGCAACCAATTCATCCTAGCTTTGCTCAAGCCTTACTGAAGAAGAGAAAAGCTCGTGTTGTCTCTTGTCTAGGTGGAATGGACAGTCCAGCCTATGCTGATAAAGTCTTCGCACAGTCGGTCTTTAGACAAGCTGAGGTTGATTTTAAAGACCATTTCAATATCAATCGCTATGACATGTTGCCAAAGAAATTTGCTGAAGCAGCATTATCTTACTGGATGACATGGGAACCAAGCACAAATACCAAAATGAAAATTTTGGAGATGAACGCTTATGAACTGTAAAACGCAAAAAAGCCTGACGGCAATCAGGCTCAT-ATATAAAGATACAAGAGGATTATATC-----------------------------------------------------------------------------------------------------------------------------------------------------------------------------------------------------------------------------------------------------------------------------------------------------------------------------------------------------------------------------------------------------------------------------------------------------------------------------------------------------------------------------------------------------ATGAATGATCTAATGATTCAAATGTTGGACCAGTTTGAAGCTGGTCTCATGGATAGGGCTTTGAAGGTCATGCACGTCGTTATGGATGAGAAATATCGCTTTCCTATGGAACTGAACAAGTCTCAATGTTCAGAGATGTTACTTGGAACCAAGGACACAGGAACATTTGATGAACGTTTCAACTGTCATAAGGATTTTCCGAGAATTCCAAATGCTCGTGAGAAATATCCTCGTGATGAAGTCATTGAATGGTATCACAAGAATTGGCAAAGAACAGTTATTTAGGAGGAACAAAG-------ATATTATGAACAATTTACAAATTATTATCGCTGGAACGATTGTATCAGTAACGCTGATTGAGTCGCTACTGATGAACATCAGATTGACAAAGGCATTGAGAGAGAAGCAGTCA---GAGCCAGTAAAGCAGCAACCTAAACCTAAAGCTGGATTTATTGATTTAAAAACAGGAAGACGTGTTGGTATTGACCCTGTGACGGGTGAAGAAAGATTTATTGATTGAGGGAGAACATGGATGAATTAAAAGTATTGCCTCACGATATCCAGGCTGAGCAGTCGGTTCTTGGTTCAATTTTTATCAAACCTGAAAAAATGATTGAGGTGGCTGAGTATCTGAAACCAGATGACTTTTATAGGCCAGCTCACAAGATACTATTTAAGGCCATGGTGAACCTTGCTGATCGTGGTGAGGCCATTGATATTGTCACCATAAAGTCAGCACTAGAAAGCACTGATGAGCTTGGTATGGTTGGTGGTATCAGCTACATTGCTGAGGTCGTCAATGCAGTGCCAACCAGCTCACACGCTGAGCATTATGCCAAGATTGTTGCCAAGAAAGCACAGCTACGGTCAATTATTGGCAACCTATCTGATTCCATTGGCAACGCCTACGATGAGGACATGGATATTGATGAGATTATTGCAAAAGCAGAGCGGTCATTGATTGAAGTCAGTCAGGCCACCAACAAGAGCAGTTTCAGGCCTATCCATGATGTCCTTTTGGAAAATCATGCCAAGATTGAGGAACGCTCAAACAATACTAGTCAAATCACTGGTATTGAAACAGGATTTTATGACTTTGACAAGCTGATAACAGGCTTGCATGAAGACCAGCTAATTGTCTTAGCGGCACGGCCAGCGATGGGGAAGACAGCCCTAGCTCTTAACATAGCTCAGAATGTGGCAACCAAGTCTAATAAGGCTGTGGCCGTCTTCTCTCTTGAAATGGGTGCTGAAAGCCTTGTTGAGCGTATGCTTTCCGCAGAAGGAACAATCATCAACCATCATATTAGAACAGGAAATCTGACGGTTAATGAATGGCAACGTCTTATCTATGCACAGGGTCAGCTTGCTGAAGCTCCAATCTTTATTGATGATACAGCTGGGGTCAAGATTACTGATATCAGAGCAAGAGCCAGAAGGCTGTCACAAGAAACTGACGGTCTTGGTCTGATAGTCATTGACTATCTTCAACTTATTCAAGGGTCACGGTCTGACAACCGACAGCAAGAAGTCTCTGAGATTTCAAGGCAGTTAAAGATTATTGCCAAAGAATTAAAAGTGCCAGTCATTGCACTATCACAGCTTAGCCGTGGGGTTGAGCAAAGAAACGACAAGAGGCCTATCATGTCCGACTTAAGGGAATCAGGCAGCATTGAGCAAGACGCTGATATTGTCGCCTTTCTCTATCGTGATGCCTACTACCAAGATAAAAAGGATGGTCAGCCAGAAAATGACATCACTGAGCTGATCATCAGAAAAAACAGACACGGAAACCTTGGAACAGTCAAGCTGTATTTTCATAAGGAATATACCAAGTTTTCTAGTGTGGAGGAGGAATAATGATGACTGAGTTTAACCATTATTACACAAATCATATTGCCGAAAAAATTGAATTAGACACCTTAACGATCATAGATTACTATGATCCAAAAAAAGGATATGAGTATAATCTAAGATTTATCTTTGATAAAAAGAATTCATCCTTGGCTATCACTGGTGATTTTGGCGAATTAACCGCTCGTAATTTTCACAATATGGGTGACTGGATAAAATTCTACAGTCACTATACTGGTAATTTAGAATATTTTTTAGAAAAAGTCACATCATCAAGTAGACCTGTTCATTTTTACGATGAAGAAAAAGCAAAGGATTTAATTTTGAGAAATTTCTTTGAGGTTGACAAAGAAGATGACTTGATTGATGATGATTGGTGGATTTTTAACAATCTTTTTAAAGAATTCGATTACAACAAAGGATTCAATCATATTCCATCAGAATTTATTGAACGCTTTGAAGCTGATTTTGAAGAGCATGAAATATACAAATTTCTAAACACCGCTGGTCAATATGTCAATGGAGTATTCAGGCTATATTTAGCTGCTTATAGCAGAGCTTACACTTATTTAACTAAGGGGGATGGTAATGGCACAACGCAGAATGTTTAGTAGAAAAATCACTGAGACTGACCGTTTTTTGGAAATGCCACTATCATCCCAAGCTCTCTATTTCCATTTGAACATGGGAGCTGATGATGAGGGCTTTATAGATAAGGCAAAGACGATTCAGAGAACTATTGGCGCTAGTGATGATGATATGAAATTACTGATTGCAAAAGGGTTCTTGATTCCCTTTGATAGTGGTGTAGTCGTTATCCGTCATTGGAGGATTCACAACTATATCCAGTCTGACCGCTTTCAATCAACTTTATACCAGTCAGAAAAGGCTCAGCTAGAGTATGACAAGTCAAAAACAGCCAGTCTCAAACCTATTGAAAATTGTATACAAAATGTATCCAAAATGGAGACACAGGTTAGGTTAAGTAAGGGTAGCTTAGATAAGGATAGCTTAACTACCTATCCTACTGTTTCAGACAATGATGAAGAAGACATTCCATACAAGGAAATCATTTCTTACTTGAATGAAAAAGCTAATAGAAATTACAGGCCTAACATTCAGAAGAACAAAACTCTTATCAAGGCTAGATGGTCAGAAGGATTTAGGTTAGATGACTTTAAGCATGTAATTGATACCACGGTCAAGGATTGGTCAGGCACTAAGTATGAAAAGTATCTCAGACCTGAAACGCTCTTTGGTTCTAAGTTTGAAGGCTATTTGAATCAAGCACCACGAATCAAGACGGAAACAACTGATGAAAGGTTGGGCTTTTAGATGAATCCTTTTAAGAATTTTGAAACCAGGCAAGTTTTGGATGAAACTTGTGAGGTTCACGGTTGCCAGTTGTGGCTGACTAAAGTACCGATTAAGGGAAGACGTGAAGAACTCAAGCAATGCCCTGAGTGTACCAAGGCCGCTATCAACATCTTTGAAGATAAGTTGAACAGCCAGAGCAAAATCAACAGTAAACTTGCTGATACCTACGCTGTTTTTGAAAGAGATAGCTTGGTATCAGATAAGCTGAGGGCTAAGAGTCTGGATAACTATGAGATTAAGTCTGAGATTGATCAAAAGGCCATTAACTTTGTCAAGCGGATGGAGCAATTTTACAGGCAGGGCAAAACTGGCAATGCTATTGTGACTGGCCCATCTGGTGTCGGTAAGAGCCATCTGACTTACAGCTTTGCCAAGTGGCTGAATGAGCAATTTAAAGCCTACGAATCACCAAAATCTGTCCTTTTCATCTCACTGGTAAGCCTTTTTACAAAAATAAAAGAAAGCTTCAAGGTTGACAATGGGTACAGACAGGCTGACATGATTGAGTTACTAACTAAGGTTGATTACCTCTTTCTGGACGATTTGGGCAAGGAGAGTCGCAAAGGCGACAGCCAGAACAATGAGTGGACTCATCAAATACTGTATGAGATTTTGGACAATCGGAGCAACACGATCATCAACACGAACCTGAGCAGTAAGGAGATTAAGGCCTTGTATGCTGACAATTATGGCAACGGTGCTTTGTCTAGTCGGATTCTTGAGGGTGTGACTGGAAATAGCTTTGCTTATCCGAAGGATATGGAAGATAGGAGATATTGATGAAATTTTTAGACCTCTTTGCTGGCATTGGTGGTTTTCGCCTTGGAATGGAGC-----------------------------------------------------------------------------------------------------------------------------------------------------------------------------------------------------------------------------------------------------------------------------------------------------------------------------------------------------------------------------------------------------------------------------------------------------------------------------------------------------------------------------------------------------------------------------------------------------------------------------------------------------------------------------------------------------------------------------------------------------------------------------------------------------------------------------------------------------------------------------------------------------------------------------------------------------------------------------------------------------------------------------------------------------------------------------------------------------------------------------------------------------------------------------------------------------------------------------------------------------------------------------------------------------------------------------------------------------------------------------------------------------------------------------------------------------------------------------------------------------------------------------------------------------------------------------AAGCAGGGCTATCGTGATGCCATACAGTTTGCCATCTCAGAAATCAATGAAAGTGCAGACAATTTTCTTATCGATGAAAAAGAGGCTGATAGAATCAACGAAAATCTAAAAACAATATTAAGAAAGGTTTATCAAAATGACTAAAACAATGACACTTGAAGAGAAGGTTGAACAGTGGTTTATTGACCGTAACTTACACGAGGCAAATCCTGTCAAGCAGTTTCAGAAGCTGATTGAGGAAACTGGGGAGCTTTACTCTGGTATTGCAAAGGGTAAGAGTGAAATCATCCGTGATTCACTTGGGGACATGCAAGTTGTCCTGATTGGCATTGAACAACAAATCAAGAACGGTGCTCAGATTGAAGCAAGTCCACAAGATATGGAGCTGTTGCTACTTGCTTCAAGTTTGGGGGAGATGGCTCAGAAACTCTACAAGCATATCTTCCACAACGAAACAAAAACACCGCTTATCCGTCCAGAACTTAGCTTGCTTCACTCTAATATTCATTCCATTGCAATCCACAATCTGACAACGGCTGATGATTGCTTGGCTATTGCCTATGAAGAAATCAAGGACAGAAAAGGCAAGTTAATCAATGGAATTTGGGTTAAAGAGGAGGATTTGTAATGAAAAACCTGAATTGGGAAGAATTCTTCAACAATCTCAAGGCTTTTGCTAGTGCCATCATCATCACTGTATTTGTTTTTGGATTCAACTATCTGTTTTATGATATTGGCTACCAGAAAGGCCATCAGGAAGCTGACAGGGTGATTATCTATGTGGCTGACAATGCTGGCGCTGAAATGTTTGGCAAAATCACTGATAAAGAAATCATTGAAGGCCGTCACACAGTTACAGCTGGCGCTTATGGCAAGTTCTTGGTTACTGAGGAACAATACAATGAAATTACTGTTGGTGATGACATTCCTGACTATTTGAAAGGACGTGGAAACTAATGACAAAATGTGATTTTATGACAAAACG---------------------------------------GCTCAATATTCTAAATGATGAAGATGAGGAA--ATGAAGAAACTCA----------TTGAACAAGGCTACACAAAGATAGAAAGTGAGCT------------AGATAAGATAACTGGATTCAGAATCTTGCATGACAATGTAAACTATCCTAGCCATTATCAAGGGAAATACGGTTTAGAGTCAATTGATGTTCTCAGGAACTTTATGACCCCTGAAATGCTCAAAGGA---------TTTTATCTAGGAAATGCCCTAAAGTACCAACTACGGTACCGAAAGAAAAACGGCCTTGAAGACCTCAAAAAAGCAAGAAAGAACCTTGACTGGTTGATTGAAGAAATGGAGAAAGAGAAATGAAAAAATCAATAGGAATCCTTGAATTTAAAGAATTTGATGCTTTTGTTGGTGGAAAGGTTATGCCTGTCTATCTTCATAGTGCTAACCCAAACGTGCCAACGACTAATAAAAATGAGGCTATGAGGGTTACCAAAAAGAGATACAGAAAAGAGTTCTCTGACAAGTACATTTTCAGAAAGGTTGGTGAGGTTGATGATCAATAATGTTGTACTTATTGGCCGCTTGACAAGAGATGTTGAGCTACGTTACACGCCGTCAAACATCGCAAACGCTACTTTTAACCTAGCAGTCAATCGAAATTTCAAGAATGCTGCTGGTGATCGTGAAGCTGATTTCATCAACTGTGTGATGTGGCGACAACAAGCTGAAAACTTGGCCAATTGGACGAAAAAAGGAATGCTGATTGGTATTACTGGACGAATCCAGACAAGAAGCTACGAAAATCAGCAAGGTCAGCGTATCTATGTGACTGAGGTTGTTGCTGACAGCTTCCAGATTCTTGAAAAGCGTGATAATTCAACGAACCAGGCAAGCATGGATGACCAATTGCCACCATCATTTGGAAATAGTCAGCCTATGGATATTTCAGATGATGATCTACCGTTTTGAGTGTTTCGCTAAGCTTCTCTCAATCTAACAGGTGAAAGTCCTGTCCTAACAATTAACCAGTTCGGTTAGGTAGCTATGGCATACGTATGCGGAGTAATCCAAATGCGGAAGCAATGCCGACTAACGTTATCCCCAGTAGGCTGATATTCATTGGTCTTATCTCAGTCCGTGGGAGCGAGCAAACCTACAGTCCGTAACGAAAGTGAACTTCCGCTAAGTGTCGTTAAGGTCATTCCAATGAGTATAACTGAGAGAGTTGGAAATAGAGTTGTCGAGCCTTTAGAATGGGGGCGAAGACTGGAATTGTTGTCAGTTCTAACTGGTATATACTGGCAATAAAGCTCTCGGCATATAGAAGATGGAATGTAGGTAAAGATGAGCGAGGAACGAAAGAGACCCTTTTCTATCATACATATCCCATGTATGTAAGGTTAGATATAAGGAAAACACCGAAGTTCTAATTGACGTAGGAATAGGGAGTCGGAGAGGTTCATAGTACCGATAATCATACGAGACAACAAAACTCGATGTAGAGAAGGAGCCTTGCCTTTATCGGTCTTACCGATGAAAGAGGAACTAGATGATTGCTCAGAAAGCTATAAACATCTTTGAAAAGGTTCAAGTATTTCAACGGAAGATATATCTATCGACCAAGGCAGATAATAAGCGAAAGTTTGGTGTTTTATACGACAAAGTATATCGTAAAGATATCCTGAAAGTTGCGTGGTTCTATGTAAAAAGGAATAAAGGTTCGGCAGGCATTGATGACTTCACGATTGAAGAAATTGAAGCCTACGGTGTACAGAAATTTCTTGATGAAATAGAAGACCAGTTGAGAAACAAGAAATATCAACCTAAGGCAGTAAAGCGAGTTTATATTCCAAAAGCGAATGGTAAAAAGAGACCGTTGGGAATTCCGACAGTCCGAGATAGAGTTGTTCAAACAGCTGTGAAAATAGTTATAGAACCGATATTCGAAGCGGACTTTCAAGAATTTTCTTATGGTTTTAGACCTAAGCGAAGTGCTAACCAAGCTATAAGAGAGATATATAAATATCTCAATTATGGTTGTGAGTGGGTTATTGATGCCGACTTAAAAGGTTACTTTGACACGATACCTCATGATAAGTTACTACTTTTAGTTAAGGAACGAGTAACTGATAAGTCTATTATCAAGTTACTTAGTTTATGGCTAGAAGCAGGTATCATGGAAGACAATCAAGTGAGAAGTAATATTTTAGGTACTCCACAAGGAGGTGTCATATCACCGTTGTTAGCGAATATCTACCTAAATGCTTTAGACAGATATTGGAAGAACAATCGGTTAGAAGGAAGAGGGCATGATGCCCACTTGATACGTTATGCGGATGACTTTGTTATTCTATGCTCAAATAATCCGAAGAAATATTATCAGTATGCGAAACAGCGTATTGATAAGCTAGGATTAACATTGAACGAAGAAAAGACAAGAATTGTGCATGCGACAGAGGGATTTGATTTTCTAGGCTATACGCTTAGGAAATCAAAATCTCACAAAAGTGGTAAGTATAAAACCTACTACTATCCTTCAAGAAAATCTATGAAATCAATAAAAGGCAAAGTAAAAGATGTTATCCAAACAGGACAACACCTGAACCTTCCTGATGTCATGGAAAGATTGAATCCAATGTTGAGAGGATGGGCTAATTATTTCAAAGCTGGGAACTCTAAGCAACACTTCAAGAGTATAGATAACTATGTCATATATAATCTAACAATTATGCTTAGAAAGAAGCACAAGAAGTCTGGAAAGGGATGGAGGGAACATCCGCCGTCATGGTACTATAACTACTTTGGACTGGTTTGTTTAAGGAAGTTGAGTACCAATATCAATGATGATAGTCAGAGATATGGTAGATAACTTGTGAATGGCTATAACGTCGAAGAAAGAAGATATTGGGAAAGCCGTGTAAGGGAAAACCTTACGCACGGTTTGACGAGGGGTTTCTGAGGAGATGGCTCAAATCAGCGACCTACTCTACAGGAGGTGCTTATGAACGAATATAAGAAACCCACCTACATCGTCATTCAAGAGGCAATGGCTGAGCGTGTTAGATTTCTTGAAGATGAATTATATAACAGAGCATACAAAGACATTGAACGGCTAGAAGTTGAGAATGACCGTCTGAAGGTTAGATGCCTTGATTTGCAGTTGGAAAATGCTGACTATGTCTGGGATGACATGTGTCGCTCTGCTATTGCTCGTGCAAAATCAGAAAATCGAAGACCACACAGAAGATGGAGGGGAAGATGAAGTTAAGGCTTGAAGAACTAAGAAACAAACTTGGCCTCAGTCGCAGAGATGTGCATGAAGCCACTGGCATTTCTATGAACACGCTGCTACATTATGAAAAAGGCGGTACACCATCTATTGGTCAGGTTGAAAATATCGCTAAGGCTTACAATATCAACCCAGCCTGGTTGCTTGGTTGGATTGATGAAGGCCAGCAACCACAACCACTTGAAACCGTTGTTGAAAAGATTATCTATGTGGAAAAGGAAGGCTGTAGATTACCGCCATATTGGAACAATGATAATAATGGCAGAATCATCAAGTGGAAAGAATCAAGAAGAGCATTCCAAAGGAGAACAATTTGACAAAGAAAACAGCAAGTAAGACAAGACGTGATTTCCTTGAGTTTGAGCTTGAGGCTAAGTATCTAAAAATTGATAAACTTATTGGGCAGCGCCGTCATGAACTGGAAAGAATCTATGCAGTCAAAAACCTGACAATGCCAGGAATCGATGATTCAGGAGCTAGTCGCAGTGGAACTTCAACTAATACTTCTGAAAATCTAGCTGTTGCTTATGCCAGTGACCCAATGATTCTGAAACTGGAAGAGTTCCAAAATGCGATATCAGAATTACTAGAGGTACTTGAACCCGATGATAAGAAAATTTTCCATCTGAGGTGGGGAGAACATACTGGATATGATTGGATTCAAGTTTGGCACATCATGGAAAATGGCGAGACAGGTTATCTTTACAGACATAGCAAGCAGATTTATAGAAGACGTGAAGTCATCCTTGATACACTTGCAAAATTATTGTTCATGTAACTTGTCAAAAAAACATATAGAATTGACAGAAACAATCTGATAGATTGATAGTGTCGCTAAGCACCGAGAAATCCTTGGTGCTTTA-TTTTTTGAGAAAGGAGCAAAGCGATGAATATTGTTGAACCGCTACGAGACAAAGACGATATACAAGCCATGAAGGACTATCTATCATCTTGGAATGAAAAGTATTACATGCTATTTCTTTTGGGCATCAATACAGGTTTCCGTGTTGGAGATATTCTCAAGCTAAAGGTCAAAGATGTCCAAGGCTGGCACATCAAAGTTAGGGAACAAAAGACTGGTAAGTATAAAAGTATTAAGATGACAAGGCCACTCAAAAACGAATTGAGGGAATTTGTCAAAGACAAGGAACTTCATGAGTATCTATTTCAGAGTCGTGTCGGAAAGAACAAGGCGCTCAGTTATAAGACGGTTTACTGGTTTCTTAAAAGAGCTGCTGAAGACCTCGGCATTGACAATGTTGGAACTCATACAATGCGAAAAACCTTTGGCTATCATTACTACAAGAAGTACAAGAACGTTGCTGACTTGATGTCACTATTCAATCATTCAAGCCCAGCAGTTACACTAATCTACATTTGTGTAAGGCAAGATGAGCTTGATACTAAGATGAGTAATTTTAGCCTCTAATATTTTTTTGATTTTTTCAACTATCCATAACGAGGAAGTTTCTAGTCTATATTTTGAAGTGAGCTTAAAGCCTTGTCCTAATTAGTTTTCTAGTGTGAAACAAAATTGGATAAAATATAAGATATAGATAGTTCAGCATGGTTATTTTACATAATTTCAGCCATAGAAAAATAATCTTGTCAAAAAAATGGGTATTATTGACAAAAACAATCTGATATATTTGTAACATGAGAAAAATCCAGAGAGCAAGCTTAGGCATGTTCTCTTTTTTGTTGGGGGTGACGATGCCATGAAAGATGAAAATGCATTTGATGGAATTAGGCTTGAAGCTGGTAGCACTTTAGAAATCTATCTCACGAAGAACGACTTAGAACATATTGCAAATGGATATGAGGTGACTTTAGATATTAAGCCTAACGAGACTGTAAATAAAATCGTAATAAAGCCAAGTTTGGTAAATAATATTCTAAATCCGTTAATCAACTATGACAAAAGAATAGTGAGTGAAGCAGATTTAAAGTTTAGAGACATTTCAAGAGAGGTTGCAAGAGATAGTTTTGCATTGGGGTCAATGTAGTGGGCTATAGAAACCCTAAACACTCTGACTGGTTCAGAGCTTGGCAGATTAAATTCTACAACTCGAAACCTTGGAGAACTCTGAGAAATAAAATCAGAAAAGCTAAGCGTATGCGTTGTGACATGTGCGGACGTTTGATTCACGGTAAGAGTATTGTTGACCACATCATAGAGATTGACGAAACTAATTATCAAGATGAATCTATCACTCTCAACGAAGAGAACTGTCAGTTACTTTGTCTTGAATGTCACAACACAAAAACTTTTCAAAGTAAAATAAATTTAAATTTAGATAATCGGAATATAAATTTATTTTTGATTTTTTTATTTTTGAATTTTTGTGGACTCCCCCCATTTTGAATTTTGACAGCGCCAAAATAATAACGGTGTCAATCCTCTTGTGTACCTCTCCCCCAAAATTGACGAAAATTGATACAAGAAAGGAGCATGATTTTGAAAATCAATGAAGTTTTAGAAAAGCTAGGAATAAGTCGTGCTACCCTTACCAGGTATCGAAAAAAGCTGGGCATATTTGAAGAAACTAGGTCAAATATCACCAAAAGTCAGTTCAAAGAGTTGGAAAAGCTTGCCAATCAACGGCAAAAGTACACAAGGCAGGAACGTGTTGAGCTATCTCGTAAGACTTTCAAGCTGATTCCAAAAGAAAAAATGCTTGAAATCAGTGATAATGATTCAGTTGTGTTGAAAAATCTCAAAACTCAATACAATCACAATCAAAAAGTGATTGAAAACTTCCAGCTTGAAATCAATAAGGTCATCAATGACGGTGAGCTACCTGATAAGTACCTACTTGATGGAATGGAAAAGTATCAAAAGCTTAACATGCAGATCATGTCAACGATTGAAAAGCAAAGTCCACAGGGTGACAGTCTCAAAGAAATGATTCAGGAGAAGTTAGCACGTTATGGTTGAGATGAGATATTTTGATAAGTATGCTCAGCTCATCTATACTGGTAAGATTCGTATTTGTAAGCTCACAATGAAATCAATTAGACGTGTTGAGCGATACAAAGAGCAATACCTCTTCAAACAGGAGGAAGCTGACAAACGGATTGAGTTCATTGAGGAAGAGTGCAGCAATACTAAAGGCCTTGCTGGTAAGTTACGCTTAGCATTACCACAAAAGGTTTGGTTAGAAACAACGTGGGGCTTTTATCACACGGTTGAGGTTACTAAGACCAATCCTGATACCTTGGAAGAATACACAGATTATGAAGAAAGGCGTCTCATTCATGAGGTGCCTATTATTGTGCCTCGTGGCACAGGTAAGACTACTCTTGGTTCTGCTATTGCTGAGGTTGGTCAAATCATTGACGGTGAGTGGGGTGCTGATATTCAGCTTCTTGCTTACAGTCGTGAACAGGCTGGCTATTTGTTCAATGCCTCAAGGGCGATGTTGTCGAATGAAGAAAGCTTGCTGCACTATATGCGTGAGGCTGACATCCTACGGTCAACCAAGCAAGGTATCTTGTATGAAACAACTAACAGTCTTATGTCTATCAAGACTTCTGACTATGAAAGCCTTGACGGTACTAATGCTCACTACAATATCTTTGATGAGGTGCACACTTATGATGATGACTTCATCAAGGTTGTGAATGATGGTTCCAGCCGTAAGCGTAAGAATTGGATAACCTGGTACATTTCCACAAATGGAACTAAGCGTGACAAGCTCTTTGATAAGTATTACAACATCTGGGTAGATATCCTTGATGACAAGATTATCAATGATTCTGTCATGCCTTGGATTTATCAGTTGGACGATGTGTCAGAGATTCATGACCCTGATATGTGGCAGAAAGCTATGCCATTACTTGGTATCACGACAGAGAAAGAAACCATCGCTCGTGATATTGAGATGAGCAAGAATGATCCAGCACAACAAGCTGAGCTGATGGCTAAGACTTTCAATCTTCCTGTCAACAACTATCTTGCTTACTTCAGCAATGAAGAGTGTAAAGGTTGGTCAGATAAGTTTGATGAGAGTTTGTTTGTCGGAGATGATGAACGGAACGCCCGTTGTGTGATTGGGATTGACTTGTCAGATGTCAATGACATCTGCTCTATCTCTTTTATGGTTGTGCGTGGGGAAGAACGGCACTATCTAAACAAGAAATTCATGCCACGGCATACCATTGAGACATTGCCAAAGGAACTGCGTGATAAGTACACGGAGTGGGAATTAAGTGGCATGCTGCATGTGCATGAATTGGACTACAATGACCAAGCCTATATCTTTGAAGAGTTACGGCAGTTTATGAGTGACAACAGAATTTTGCCTGTGGCAGTCGGTTATGACCGCTACAATGCAAGGGAACTTATTCGCTTGTTTAACGACTACTACGGGGATATTTGTCACGATATTCCCCAGACGGTCAAATCGTTATCAAATCCGCTCAAGGTTTACAAGGAGAAGGCTAAGATGGGCAAAATCATCTTTGATGATCCTGTGGCGACATGGAATCATGCCAACGTCCGTGTCAAAATTGATGCCAATAACAATATTTTTCCAAACAAGGAAAAGGCAAAAGAAAAGATTGACGTCTTTGCTAGTCAGCTAGATGCCTTTATCTGTTATGAAAATTTCAAGGAAGACTTGAGCTACTACTTTGATTGAGGTGAAGAATGAACAACTATTTGAAAAATTTGAAGGAGGTTTTTGCTAGGATTTTCCGTCCAAACAATCGGAAATCTACAAGAACCTATCTTCAAAGAAGTATCTCCTACTGGCGTAGGAACTCCATCTATTTGGATAACATCTACAATAAGATTTCAACTGACACAGCTCAGTTAAGGTTTAAGCATGTCAAGATTACTCGTAACCCAGGCGGTGTCGATTCGATGGTTTGGTATGAGCATAGTGATTTGGCTGAGGTGCTAACAGTTTCACCAAATCCACTAGAAGTGCCTGTTGTCTTTTGGTCAAATGTAACTAGGGCCATGCTGCGTGACGGTGTGGCGGTTGTTGTACCACGTTGGAAGAATGGCCGACTGGTTGAAATATGGCTTGCTAAGAAGACAGTGACTTGGACAGCAGAGAGCGTGGAGCTTATGCTTGATGATGTTGCTGTTGAGCTTCCTCTTACTGATGTGTGGGTATTTGAAAATCCTAAGTTGAATGTCACGGCTCAACTCAATCAGATTACTGAGCTTATTGACATTAACTTGAATGCTTTGACAGAAAAGCTTAGCGATGGCAATTCTAGCTTGAGAGGTTTCTTAAAGCTACCAACTAAGGCAGCTGATGAACATTTGAAGCAACAAGCCAGGGACCGTGTTGATAGTATGCTTGACTTGGCCAAGAACGGTGGCATTGCTTATCTTGAGCAAGGCGAAGAATTCCAGGAACTTAGCAAAGACTATTCTACTGCTTCTAAGGAAGAATTAGAGTTCTTGAAATCACAGCTTTATAATGCTCATGGTATCAATGAGAAATTATTTACCTGTGACTATACTGAGGAACAATATAGAGCCTACTATTCTAGCGTCATGAAGTTATATCAGCGTGTCTATTCTGAGGAGATTAACAGAAAATACTTCACGAAGACAGCACGGACTCAGGGCAATAAGTTACTGGTCTTCTTTGATATGGCTGACATGATTTCATTTAAGGATTTGGTTGAAGGTGGCTTCAAGTCCAAATATGCTGGATTGATGAACTCAAATGAGTTCCGTGAAACCTATCTTGGTTTACCTGGCTATGAGGGCGGTGAAGTATTTGAAACCAACCTGAATGCTGTTCGTATCGGTGCAGAAGAATCTGAGTAGAATCTAAAGGGTGGGTGGTTGGCATATCTTTCACGAAAGGAGGTAAGCAATGGAAAAACTAAAAACCTTTGTTGTGAAGTCGGTTGAGGATGAATCAGCTGACTTTCATTTTGAGGCTTACGCTTCAACCTATGACAATACAGACAGAGAAGGCGATGTGATGGCCAAGGGGTGTTTTGATAACACTCTGAAATCTAAGGCTGTTGTCCCTATGTGTCTTAATCATGACCGTAACTGTGTTATTGGTAAGCATGAATTGTCTGTGGATGAAAAAGGCTTGCGAACACGTTCAACGTTTAATCTTAGTGATCCAGAGGCTAAGAAAACTTATGACCTCATGAAAATGGGGGCATTGGATAGCCTGAGTATTGGGTTCTTTATTAAAGATTATGAGCCTATTGACGCTAAGCAACCTTATGGCGGATGGATTTTCAAGGAAGTTGAAATCTTTGAAATTTCTGTTGTGACCGTGCCAGCTAACCCTCAAGCAACTGTTGACAATATTAAGGAATTTGATATGTCGGCGGTTGATAAGCGAATCGCTCAGGCGAACATGAGGCAAGAAATCATGAGTAAACTTGCAAAAATTTAAAGGAGACATGATGAAAAAATCACTCATTGAGCTTTTGGAAGCTCGTCAAAAAGCAACTGATGAACTGGCTGAGGTAAAGCTTAAAAAAGCCACTATTGAAGCAAAGATGAAATCTTCAACCATTGAAGACGATGACTTGGAACAGTTAAAAACTGATGCAGAAAGTTTGGTTTCTCAAGCAACAGCTATTAAGGAAACAATTGCTGGGCTGGATTCTGACATTGAAGAAACTGAAGAAGAACTCAGCAAAGCTGCTAAAATCATTAAAGAAAAACAGAAAGGTAATACACCTATGGATTATTTGAAAACCAAAGCCGCTGCTCTTGACTTTGTCCGTATTCTGATGGACAACGAAGGTAGCGCAAACAGTGCCCGTAAAGCGTGGGAAGCTAACCTTGTTGAAAAAGGAGTGACTAACCTCACTAAGATTCTTCCAGAACCTGTTCTTATCGCTATTCAAGATGCCTTTACTAACTATAATGGGATCTTGAACCACGTTTCAAAAGATCCACGTTATGCGGTGCGTGTTGCTCTTCAAACTCAAGTATCTCAAGCTAAAGGACACAAAGCTGGTAAGACTAAGAAAGATGAAGACTTCACATTCTTGGATTTCACTATCAACTCTGCGACAGTTTATATCAAATATGCCTTTGAATATTCTGACTTGAAGAAAGATACAACAGGCGCTTACTTCAACTATGTGATGAAAGAACTTGCTCAAGGCTTCATCCGAACTATTGAACGTGCTGTTGTCATTGGTGATGGAAAATCTAACAGTGCTGAAGACAAAATCACTGAAATCAAATCAATTGCTGAAGAAACTGAAGCGAATCTCTTTGAAACACAAGAAATCAATGTTGCTGGTGTATTTGACAATGCTGTTCTTGAAACGCTGGTTGCTGGTATTGATAAGATGGTTCCAAATACTACTCCAATTCTTGTCACTTCAAAAGCCATTGCTCGTAAATTGAAATTGGTCAAAGATGCAGAAGGTCGCTACATCGATCCTCAACCATTTGCTCCAATTGCAACCAACGGAAATGTTATTGCTGGTTTTCAAGTTTACATCTATGACTGGATGGACGGTGCAACTAACCCAATCATTGCATTTGCTGACCAAGCTTATAAGATGATTGGTGATGAGGCTGCCGCTGACCGCTTTGATGATTATGATGTAACAGTCAACCGCCGTCATATTGAGCTTGCTAGTGTTATGGGTGGTCGTTTGGCTCAGTACAAATCAGCGGTTAAGTTTACAAACCAAGCAGGTTAAATATAGAAAGGGGAGTCTGAATGACAATCCTTAAAACAATCAAAGAAATGGTAGAAGTTGACGTTGAAGAGGATATCTTTGACGTCCAACTTTTACGATATATCAACAGTGGGATTTCATATTTACAAAGAAATGCTATTCCTGTTATCCGTATCGATAAAGAAACGGAGTTAGAGGGATGGACAGACATTAAGGAAGAAGATAGGGAGACAGTGCTTGACTGGTTACATCTGAGATGCGTCCAACGTTTTGACAAATCTTTGATGACAGGCAGTGCTGCTACTATGGAATGGATTGACGGAGAGATGACAAATCTTTTGTATCAACTCAAGGCAATCTATGAAGTGAAGACATGAAATCTTCAAGAGTAGCTATCATTCTTTGCTATGATGAGCGTGTTGAGGTTGAAAAAGGTGTCTGGGAGAAAAAGACCGTAGAAAAGAAAGTCAAAGCTAAGAAAGAGAAAATCTATCAGCGAAGGCTTGATAAAGCTATGGCAGACGGTCAAGTTCTGACTGCTAGGTTTAGTGTTCGTTCCAACTATGTGACTGACACTCTTGACTATGTCAAATATAATGGCAAAGAGTACAAGGTTAACATTGGGACAGAATCAGATGATGGTCATTACACTATCATCGAACTTGGAGAACTGAAATAATGGCCAAGAAATTTTTCACTAGACAAGATATTCAATCTATCCTTGAAACAAACCCTTTGAAGGCTAAGGTCTTCTACATGGAACGTGAGGAGAAATCTTCTCCTGACAATGTCATCTTGTATTATCGGTTAACACCAGGCAGTAGCATTACTGCTGATGATAGAGTGCACATGAGAAAAGTGACTTTGCAAGTTAGTCACTACCACAAGAAGAAACTAGACAGCATTGAAAATTTGATGCTGTCTAATTTTATGTGTGAGCCAAATCAATTGAATCTAAAACAACCTGACACTGACTATCTACTGACAACTTACAGACTTGAGGTGTTTACAAATGGGCGGTGGTAGCGTGAAGATGACACCGCTAAAGGTGGATATCAAGAATCAAGTTTTAGAGAACATTAAGAAGGCTGCCCAAAGTACAGAAAATGACATAAGAACCAAAAGCCCTAGACGAAACGGTGTTTACGAAAAAGGTTGGACACACGACATCATAGATGACGCCGCTGTTGTTCATAATAATGGCAAAGAAAAATCTCTATCCCACCTATTAGAGAATGGTCATGCCACTAAAAACGGTGGCTTTGTTGCCCCTAGAGAGCATATCAGACCAGCCTACATCAAGAATAAGGAGAAATTCCTTAATGATATGAAATCCATTAAAATCACACCTAAATAAGAAAGGAGTCTTACATGACTTATCAATACGATACAAGGGAAGTCACTCACGGTAATGCGAATGGTTTTTATGCCAAAATTGCTAAAACTGATGCTGGTGCCTTAGACTTGCAGAAACCTTATCCCTTTACAGGGCTACGAAGCACATCCTTTGAAACTTCTCAGGAATCAAATGCCTACTATGCAGACAATGTGGAACATGTTCGTTTGCAAGGTAAAAAATCCACAGAAGGGTCTATTACAACCTATCAGATTCCTAAACAGTTTATGATTGATCACTTAGGTAAAAAGCTTACGAACTCTACACCACCAGCTTTGATTGATACTGGTGTCAATACTAACTTCATTTGGGGTTATGCTGAAACTGTTACAGATGAGTTTGGAGCTGAGATTGAAGAGTTCCACATTTGGACGAACGTTAAGGCATCTGCACCTAAAGGCAGCACATCAACTGATGAAACATCAGCGACACCAAAAGAAATTGAAATCCCTTGTACTGCCTCTCCAAATAACTTCATTGTGGATTCTGAAAAGAAACCTGTATCAGAAATTGTATGGCGTGATGACAGCAAAGGAATCGTCCGTGGGAAGTTTGACAAGTTGTTTGCTGACAAGTCACCAGGCAAGCTGATTGATTTCATCAATGAAGCGCTTGGAACAACCACTACACCTACCACAACTGTTAGCGGAGGCTCTTAATGATTAAAAAAGAACTATCATTCACAGCGTTTGATAGTTACGGTGAAGAAAGAGAGCACACTGAAACAGTGCGCTTTCTTTACTCTTTACCAGCTATCAAGATGTATGAACAGCGAACTGGTCGTAACTTCTTTGATGATAACCAAAAAGCACTTACAGCATATACACAACTTGCTCTTGCAACTGGTGTAAACGGTAACCTATCTGATTTAACTGATGAAGAGAAAATCAAGATGATGCCTCTACTTATGGAACCTGATTTCATGAACTTCTTGACTGAAGTCATTCCTTGCCTTTATGGTGAGGTTGAAAATGGACGTTTAGTACAAAATGAGCTTACCGCTGAAACAGCTTCATTAGCTCCTTGGTTTGGTGATTTGATTGATATTGGTTTCTTCTCAGACCTCTTCTATGAATTTAACCGAAGCAGAGCAAAGGTGCCGCAAGATAAAAAAAAGCCTTTTCAGAAGTTGTAACTTCCGAAAAGGTTTATAAGGTTATCTTTGAAAATCGGATGGATGTTTTTTGGGCAGAATCCCAACACTTTAACTATTTGATGGGAACACTTCACCAAATGAGCATCAATCAGGAAGAGAAGAAAACCTTATCCAACGCTGATTTACTTAGCGTGATGTCAGATTAAAAAGAAAGGAGGAAATCTATGACTGAAACGTTTGAAGGCTTATACGTCAAATTTGGTGCTAATACTGTTGAATTTGATAGGTCTGTAAAAGGTATCAACACTGCCTTATCTAGTTTGAAAAAAGACTTCAATAACATCAACAGACAATTGAAGATGGATCCAGACAATGTTGACTTGTTGAATCGTAAGTTGGTTAACTTGCAAGAACAGGCTCGTGTTGGTGCTATGAAAATTGCTGAACTCAAAAAGCAACAGAAGGCACTGGGAGAATCTGAAGTTGGGTCAGCACAGTGGAATAAGCTTCAACTTGAAATTGCTAAGGTTGAATCACAGATGAAGATTGTTGATAAGGCAATGGAGTCAACAAAGAAACACATTGAAGATGTAGGAGACCCAAAGTCTATTCTGAATCTTAACAAAGAACTTGATAATGTTGCTAAAGAGCTTGATATTGTCAATCAAAAGCTTGAGCTAGACACTGACAATGTCGAACTAGCAGAGCAAAAAATGAAACTACTTGGTAAACAGTCGGAATTGGTTGGGGATAAAGTCCAAGAATTAAAGAAAAAACAAGCTGCCCTTGGCGATGAGAAAATAGGTACAGAAGAATGGCGTCAACTTCAAAATGAAATCGGTCAAGCTGAAGTTGAAGTTCTAAAGATTGACCGTGCAATGGACATTCTTGGTGAGTCAAGCCGTTCTGCAACTGGAGACATCAAAGAGGCAACCAGCTATTTAAGAGCTGATGTCATGATGGATGTTGCAGATAAGGCTGGTCAGATTGGCCAGAAAATGGTTGGCGCTGGGAAAATGACAGTAGATGCTTGGTCTGAGATAGATGAGGCTCTGGACACCGTCACAACCAAAACTGGTCTGACTGGTGATGCCTTAGCAGAGCTTCAGGAAATTGCTAAAGACATTGCTACTGGTATGCCTACCAGCTTTCAGAATGCTGGTGATGCCGTTGGGGAATTGAATACTCAGTTCGGTTTGACTGGGGAAAAGCTGAAATCAGCATCTGAATTACTTATCAAGTATGCTGAGATTAACGAAACAGACATTTCAAGCTCTGCCATTTCTGCAAAACAAGCTATTGAAGCTTACGGTTTGACAGCTGAAGACTTGGGAATGGTCTTAGACAATGTGACCAAAGCCGCTCAAGATACAGGACAGTCAGTTGACACGATTGTTCAAAAAGCCATTGACGGTGCTCCTCAGATTAAAGGTTTGGGACTTTCTTTTGAAGAAGGTGCTGCACTGATCGGTAAGTTTGAGAAAAGCGGTGTGGATTCATCTGCTGCTCTATCCTCTCTATCGAAAGCTGCTGTCATCTATGCTAAAGACGGTAAGACTCTGACAGATGGATTGAATGAGACTGTTAGTGCTATTCAAAATTCTACTAGTGAGACAGAGGCTTTAAGTATTGCCTCAGAAATCTTTGGTAGTAAGGCTGCTCCTAGAATGGTCGATGCTATTCAGCGTGGTGCTTTTAGCTTCGATGACTTAGCTGAAGCAGCTAAAAGTTCCTCTGGTACTGTCTCCACCACATTTGATGAGACGCTTGACCCAATAGATAAGTTGACTCAGTATTCTAACCAAGCAAAAGAGGGAATGGCAGAACTTGGCGGTAAATTGCTTGAGACTGTCATCCCAGCTTTAGAACCTTTGATGGGTATGCTTGAATCTTCTGTCAATTGGTTTACTAGCCTAAACGAAACTGATCAACAGACTATCGTGATTCTTGGCCTAGTTACAACTGCTGTGATGATGTTGCTTGGTGCAATTGCACCGCTGGTCATCGCCATAGGGGCAATAGGTGCGCCTGTCGGAATTGTAGTGGCGGCAATAGTAGGGGCTATTGCCGTCATAACACTTATCATCCAAGCAATCATGAACTGGGGAGCCATAACTGAATGGCTTCAGTCAACGTGGGATTCTTGTGCTGCCTGGCTTTCTGAATTGTGGACTAACATAGTCACGACTGCCACCACAGCGTGGTCAAATTTCACTGCCTGGCTTTCTGGCCTTTGGTCTTCAGTAGTCTCAACTGGACAGTCTTTGTGGTCTAGCTTTACTAGTTCCTTGTCCAATATTTTCTCAAGTTTGATTACAGGTGCTCAGTCTCTGTGGTCAAGTTTCACTTCCACTCTTTCCAATTTGTGGTCTGGACTGGTCTCAACTGGGTCAAATTTGTTTAATAATTTGAGTAGCACGATTTCAGGAATTTTTAATGGGATACTTTCAACAGCAAGCAATATTTGGAATTCCATAAAATCCACTATTTCCAATGCAATAGATGGGGCGAAAAATGCAGTGTCCAACGGGGTCAATGCCATCAAGAATCTGTTTAACTTCCAGATTAAATGGCCTCATATTCCACTACCTCACTTCCGTGTGAGTGGTTCTGCTAACCCTCTGGATTGGCTAAAAGGTGGCTTACCAAGTATCGGCATTGACTGGTATGCCAAGGGCGGTATCATGACCAAACCAACCCTATTTGGCATGAATGGAAACCGTGCAATGGTTGGCGGTGAGGCTGGCGCTGAAGCCATCTTGCCATTGAATAAGTCAACCCTGGGGGCAATTGGTCAAAGTATTGCTAACACGATGAATACATCGAACAATATTAACGTTAACTTCTCTGGCGTCACTATCAGGGAAGAAGCTGACCTTAACAGACTAGCCAACGTGGTTGGAAATCGTATTGCTGAAGAATTGCAACGTAAAACTAATTTGAGAGGAGGAATGGCATGACAAAAATCAATGAACTTACCATTGACGGTGTGAAAACATCATCTTTTAAGTGTGATGTATTGGTTGAAACTAGACCAAATGTCATTGTCTCCAGCTCCAAAACAGCTCTATTAGAGCATGATGGTATTAGTGGTGCAGTTGTGCAATCGAATAGACACCGTGGGCTAATTGAGAAGCCTTATCATATCACTTTAATTGAGCCAAGCGATGAAGAAATTTATCGCTTTTCTGCTCTTTTGAACCGTGAAAAGTTTTGGTTGGAAAATGAACAGGAACCAACTATTAGGCTTTGGTGTTATAAGGTTGATAGCTTTGAGATTGGAAAAGACGAATTTGGTGCCTGGGTGGTCGATGTTACCTTCATCTGCCACCCTACCAAGTTTTTTAAAACAACTGACACCCAGACTTTGACTGGGAATGGGGTTTTGAGGGTGCAAGGGTCAGCTCTTGCTTTCCCGAAGATTACAGTGGTTGGTCAAAGCGCTTCTGAGACATCGTTTACGGTGGGGAATCAAGTGATTAAACTTGAAAAGCTCTCAGAATCGCTTGTGATGACCAACGATCCTGACAATCCTAGCTTTAAGACGGCTAGTGGCAAGCTTATTAAGTGGGCTGGTGATTTTATCACAGTTGATACTGCTAAGGGGCAGAATGTCGGTGTTGTTTTAGGTGCTGGCATAACGTCCTTGAAATTTGAAACAGTTTGGGGGTGGGCATAGTTGCTCTTTTTACTTGATAAAGATGTTAGAACGGTCAAATGGAATGGCATTCCACTTCACGAGGCCAGCTCTGCCATTGTCAAAGAAGAAACCAACAGTGATTTCTACCTGACTGTTCGCTATCCTATCACGGATTCAGGTATCTATCAACTTATCAAAGAGGATATGCTGATTAAGGCGCCTACGCCTGTGCTGGGTGCTCAGCTGTTTAGAATCAAGAAACCTATTGAGAATGATGATAGCTTGGATATCACTGCTTATCATGTTTCTGACGACATCATGAAGCGGTCTATCACTCCTGTAAGTGTAGTTGGTCAAGGTTGTGCTATGGCACTGTCTCAGATGGTTCAAAATGCTAAGACTGGTCTAGGTGATTTTTCGTTCACCAGCGATATTATGGACAGCAGAACCTTCAACACGACAGAGACGAAAACACTGTATTCAGTCCTTATGGACGGTAAACACAGCATTGTTGGAACGTGGGAGGGTGAGCTTGTCCGTGACAATTTTGCTCTTTCTATCAAGCGTAGCCGTGGGGCTGATCGTGGTGTTGTCATCACAACACACAAGAACCTCAAATCCTATCAACGAACCAAGAACTCTCAGGGTGTTGTCACAAGGATTCATGCACGGTCAACCTTCAAACCTGATGGAGCTGAAGATGAAGTGACGCTCATAGTGTCTGTTGACAGTCCACTAATAAACTCTTATCCCTACATCAATGAGAAAGAGTATGAGAACAACAACGCTGAAACCGTTGAAGACCTTAGAAAGTGGGCTGAGGCTAAGTTTACAAATGAGGGCATTGATAAGGTTTCTGATGCCATTGAGATTGAAGCCTATGAGCTTGACGGTCAAGTTGTAAATCTGGGCGACACGGTTAACCTCAAGAGTAGAAAGCACAGTGCTGACCTCTACAAGAAGGCCATTGCCTACGAGTTTAACGCTTTAACGGAAGAGTATATCTCCATAACTTTTGATGATAAGCCAGGAGTTGGTGGTTCTGGGGTGTCAAGTGGCTTGTCTAATGTTGCTGATGCTATACTTGTAGCAAGTGCCACAGCTCAGGACGTTGCTGTTCAAAGGGCTGTGAAAAATGCTAACGCTGCCTTTGATGCAGAGTTTGGTAAAACAAAAACAAAAATTAATGATGATATCGAAATCGCAAAAGCCAAAGTAGAAAGCTTTAAATCGGAACTATCTAATCGCATGGATAATCAGCTTCTTCCCCTTGCGACAGAAGCTAAGAATTTAGCCAGTCAGGCACAAGCAGACCTGACCAGAAAAGAAATAGAGCTTCGAGCTGAATTAAATAGACAAGTCACAAGCACAGAAGCTGTAAAAATCTCTCTAACAAATCTTAGTCACAATATGGATATCATTAAGCAAAAAGCCCTAAACGACCTTAGAGACGCAGAGACAAGGCTAAAGGAAGCTGATAGCGTCCAACAACTTGCGACAAAGCGGGTTGAGGATAAACTGACAGGACTTAGCACGAAACTGGAGTCATTCTCTGTTGGTGGCTATAATTATGTCATTGACGGCGGAGAACCTAAAGAACTAATGGCTAACTTCTATGGTAAGACCTATGATATTAATCCCCAACTACTCGAACGAACTAGTCAAGCGACCTTGAGTTTTAGCTATGAAGCAGAATCAACTAGTCGTTTAGAAGTTAGACTTTATAAAAAGATGCACACCGGGGACACTAGTAAGATTACAATTATTGTCATGCCTAACTTTGACTTATCTCCAGGGAAAGGATTTATCTCTCAGAGCTTTGATTTAGGTGGTGTTATGCCTGACCCTAGAAACCAAGCCTGGCTTGTGATGCGGGGGACAAATGCTAACCCCTTGACGCTCTCGAAAGTTAAGCTGGAACGTGGTACCGTTGCTACAGACTGGAATAATCGCGATGAAACCTTAAAAGCTAGCTTCGCCGAATACAAGCAGACCGTTGATGAAAACTTAGCCAACCTTAGAACAAGTACGGAAACCTTGGCAGGTCAACTGACAAGTGCTGAGTCTAGCATTAGGCAGACGTCGGAATCCTTTAGCAATCGTTTGGTTAGTCTTGAGACCTATAAAGATAGTGAATCAAATCGAGCTAGTCGTTACTTTGAAGCAAGCAAGTCTGAAACCGCTAAGCAGCTATCAGCCTTACGAACAGAAGTTAATGGCTCTTATGTGGATAAGTCAACCTATGAGGAAAATGCAAGAGGTTTGACAAGACGCTTTGAAAGTCTGTCATCAGGGACACAGAACTATGCTTTGGGGACTGAAAGAGATGTCTATCTAAACGTTTCAGGGACTACCGTCTATGACCTTTATAGCTTCGGCACTACCTTAGCAATAAAAGGGATTGAAATGGGAGATACTGTAACTATTGCATTTAACTATTTTGCGGATAGTCGGACGGCTTTTGGTTCTTATGAACTGGAGCTATACGGACATGCAGGCAAAATCGAACGGGTTGGTGAGGTACAGAGAACGATATCAAATCGTGGTACCTATACCGCATCTTTTGTGGCAAACAATGCCAATTTCAGGGCAAACTCCCTTAAAATTAGATTTACGGATAGCCGACTTAAGTTTAGAGTGACAACACTTCGTGTGACTAAGGGGACAATTCCTGCGGACTGGAGTCCATCTCCAGATGACCTAAAAGCCTACTCGGATACTAAGCTTGAACAGACAGCTAATGAGATTAAAGCTAGTGTAACAAGTCTTGATCATAAAACTCTTAAGCAAACTGATATTACTATGACTTCTGAAGGGATTGTCCTAAGAGCAGGCAAGACGAGTAATGATGTGGCAAGAGCTATTGGCTCTTACTTTAAGGTCACTCCTGATGCTATAGCTCTGTTTAGCTCACTGATAAAAGTTAGCGGGAACATGTTGGTTGATGGTTCTGTAACTAGTCGTAATTTGGTAACAGGCGCTGTCGAAACGGGACATGTTAAGGCTGGAGCAATCACAGGAGTGCTTTTAGCAGCTGAAGCTGTAACGGCAGAAAAACTTAAAGTCGACCAAGCTTTCTTTAACAAGTTGATGGCCAACGATGCCTACTTGAAGCAACTATTTGCCAAGTCAGCCTTCATCACTCAGGTTCAATCCGTGACAATATCTGCCAGTCAGATTTCGGGCGGTGTTATTAAAGCTTTGAATAATGCCATGGAAATCCAGATGAACAGTGGTCAGATACTTTACTACACTGACCAAGCTGCACTGAAACGGGTTTTGAGTGGCTATCCTACTCAGTTTGTTAAGTTTGCAACTGGTACAGTATCTGGTAAAGGAAATGCTGGTGTTACGGTCATTGGTTCTAACCGCTACGGTACAGAATCAACCAATGATGGTGGATTTGTTGGAGTCCGTGCATGGAACGGCTCAAACATTGACTCACTTGACTTAGTTGGTGATAAAATCCGATTAGCAAGCTCTGCCTTTGACAATTCAGATGGTTGGGATGTTCGGACACTTGATTCAGGCTTGAAAATCACACCACACAATAGGGCTGCTGAACGCAATAGCCGAATTGAGGTTGGTGATGTCTGGATTTTAAAAGGAAATGGATCCTATTCTTCTCTCAGAGATATTTTGAACTCATTCAATGAGAACTTCTCAAAAGGCCCAAATGCTGACTCTTACACTTACTACCATTCGGGGTTCTAACTAGAAAGGAACAATCATGAACCAAGAACAACAACTCAATCAAGCGCTACGCTTGACCGTCAATGAATTGACAGCCCAGTTGGCCAATGAGTCAACCACTAAGAACTTGCTGGCTATCCAGCTGACTGAAGTTGATCAGGAGAAACAGCAACTGACTCAGCAAAATGCTGAACTTCAAGCAAGAGTTTCCGAACTAGAAGGCTTGCTTGATGAACAAACTCAACCAGAAATCATTGAAGGAGAATAACCATGACTACAACAGAAAATAATTTACTTGACCTTGAAACAATCACAGAACCCTTTGACTTGGCGACAGCACTCAAGTACATGAAGGAAAATGGTGAGTTAATCCGTTGCAAGAATGCTGTCAATGACTTCTACATGTACCGTGACATGCAGAAACGTCCTGTCATCGTCAATGGTCGCCGTCAATTCAAGGACGTGGAAACTGTCTGGGCATTTAACCAATGGGGCGGGACAACACCCACAATCAACATGGCTGATCTCTTTAATCTTGAATACTACATCATGACCTTTGATGAGAACGGAAATCCTGACTGGACTGAGCCTCACTTGGAGGATAAGTAAGCTCATCTAAAATAAACAGGATAGGAGATAGTGAATGCCACCATGGTTAATAGATAGCACTGTGGTTGTGGCGATGGTGACGGTGCTGGGCGGTCTGTTCAGCACTATTATCACCACTTCAGCCAATCGGAAAGACCAGCTGATAAAACATCAGTATGAGGATATCAAGGAAGATTTGTCTGGCTTGATTGACAAGGTTAAGACGATTGATCATACAACCACGGAAACAAAGAAAATTTCAGAAATCACAAAAGACGGTACGCTTAAAATCCAGCGTTACCGTCTTTTTCACGATTTGACAAAGGAAATTTCTCAAGGCTACACAACTATTGAACATTTCAGGGAGTTGAGCATTCTCTTTGAGAGTTATCAACTGCTTGGCGGAAATGGGGAAATTGAAGCCTTGTTTGAGAAATTCAAACAGTTACCAATTGAGGAGGACTAAACATGACACAAATTACAGATATTATCATCAGCTCAGCTATGGGAATTTTGACTATTTTGGCAGGAATTGCAGTGCAAGCTGTCAAGGTTTATTTGATTAAAAAAGGCGGTGAAAAGGCTGTCTTGATTACAGAAATCTTGGCCAAGAACGCTGTTAATGCTGTGGAGCAAGTGGCCACTGAAACTGGCTTCAAAGGAGCTGACAAGCTAACTTCTGCTAAGGCTCAGATTTTAGCTGAGTTGCAAAAATACAATATCCACATGTCAGACGATGATCTCACTTTGTTTGTTGAATCAGCTGTCAAACAAATGCACGATGCCTGGAAGGAGTAACCTATGGAAATCAACACAGAAACAGCCATTGCCTGGATGTCTGCACGTCAAGGCAAGGTCAGCTATTCCATGGACTACCGTGACGGACCTAACAGCTATGACTGTTCCAGCTCTGTCTATTATGCTCTCAGGTCAGCTGGTGCAAGCTCAGCAGGTTGGGCGGTCAACACTGAGTACATGCACGATTGGCTGATTAAAAACGGTTATGAGCTTATTGCTGAAAACGTGGATTGGAATGCTGTCCGTGGTGATATAGCAATTTGGGGCATGCGAGGGCACTCAAGCGGAGCTGGTGGTCATGTAGTCATGTTTATTGACCCTGAAAATATCATTCACTGTAACTGGGCAAATAATGGCATCACAGTGAACAACTACAATCAGACAGCGGCTGCTAGTGGCTGGATGTATTGCTACGTTTACCGTTTGAAAAGCGGAGCTTCTACCCAAGGAAAAAGCCTTGATACCTTGGTCAAGGAAACCCTTGCTGGTAACTACGGTAATGGCGAAGCACGCAAGGCAGTGCTTGGCAATCAATATGAGGCTGTTATGGCAGTCATCAATGGCAAAACTACGACTAATCAAAAGACTGTTGACCAACTTGCTCAAGAGGTAATCGCTGGCAAACATGGCAACGGTGAAGCTCGTAAAAAGTCGCTTGGTAGTCAATATGATGCAGTTCAGAAACGAGTGACGGAATTGCTCAAAAAACAGCCCTCTGAGCCGTCTAAGGCTCAAGAGGTAAACAAGCCCACGGAAACCAAAACAAGCCAAACAGAGCTAACTGGACAAGCCACAGCCACCAAAGAAGAGGGCGACCTCTCTTTCAATGGGACTATCTTGAAAAAAGCGGTGCTGGACAAGATTCTGGGCAACTGTAAAAAGCATGATATTCTTCCAAGTTATGCACTGACTATCCTACACTATGAAGGTCTTTGGGGAACTTCAGCAGTTGGGAAGGCAGATAATAACTGGGGCGGTATGACCTGGACTGGTCAAGGCAACCGTCCAAGCGGTGTCACTGTCACACAAGGTTCCGCACGTCCTTCAAATGAGGGCGGTCACTATATGCACTATGCAAGCGTGGATGACTTTCTGACAGACTGGTTTTATCTTCTAAGGGCTGGTGGCTCTTACAAGGTGTCTGGTGCTAAAACCTTCAGTGAGGCTATCAAGGGAATGTTTAAAGTTGGCGGTGCTGTCTATGATTATGCTGCAAGCGGCTTTGATAGCTATATTGTCGGAGCTTCAAGCCGCCTCAAGGCTATTGAGGCAGAAAATGGTTCACTGGACAAGTTTGATAAAACTACCGACATTGGTGACGGTAGCAAAGACAAGATTGACATTACTATTGAAGGTATTGAAGTTACCATCAACGGTATCACTTATGAACTGACTAAAAAGCCAGTTTAGAATTAGATACGATAAGACAAAATAAGCCCTCAGCAATTGCCGGGGGCTGTTTTTCCGTTATAACGGACTTTCCTCAAAATATCGGTTATAATGGACTTTTTTTGATAAAAATTTTAAAAATATTTGTTAAAAACAAGTGTTTTCTATTGACAAGTGTTTAAAACAAGTGTATAATACAATTAAAGATAAGGAAAGGAGATAAGCCAATGACAGAGCGAGAGCTTAAGAAAATTGCTAAGAAGCAAGGTTTTAGTAAAACTAACTTTGGCAAAGGGTCACACGAAGTTTGGAAACATCCAGACGGACGGACAGTGACGATACCTAAGCCAAAGGAAAAAGATTACAGACCAGGCACACTGAACAACATTCTCAAAGTCTTGTATGGGGAGTGAGGACGCTCCTCCCCGTACCCCTAAAAGGGGATACTCTGATCATTGGCTTAATCTAATATTATGAAATACACTTATTTAGCATTGTTTGAAGTGGATAAAGAAAACGGTGGCTATAACATTTCTTTCCCTGATTTTCCTGGAGCATTTAGTGAAGCTGATAGCTTGAACGAGGCCATTTTTAACGCTCGTGAAGTCCTTGAAATCTATACAATTATGTTTGAAGACGAGGGCAAAGAGTTTCCTAAAGCATCATCATTCAAGGCTCTTGCAAGCAATTTAGCAAGTGACGAAGATGTGATTCAGGCTATTTCAGTTGATACTGAGCTTGTCCGTGAGCGTGAACGCTCTAAGATTGTCAACAAGACTGTCACACTGCCAAGCTGGCTTGTGGAAGTTGGAAAAGAAAACAAGGTCAACTTTAGCCAGCTGTTGCAAAAAGCAATCCGTGAGGAATTGCAAGTATAAGAAAGAGCGGTCAAGATGGCCGCTTTTTTCTGTATAAAAAATTATGAAAATAGATAGTAATACTTTTCAAAAATTGACCTATGAAAAACCGTCCGCCCCAAATTCGCCCCAAATTATTTTTAAAGTTAGCCTGATTTAACCTGATGGAAAATCAAAAAAGCCTATAAAATCAGGCTTTTCATTCGGTTAATTCCTGTTAATTCAGGTACTGAAAGGCGGTAGACGGATTTGAACCGACGATCAAGCTTTTGCAGAGCCGTGCCTTACCACTTGGCTATACCGCCATAACAGATAATATTCTATCGAAAAAAAAAAGATTCGTCAAGCCTCTTTCGTAAAATAGCCAATTTTAGCCCTTAAACTTCCTCATATTACCCCAAAAAAGAGATTGATACCTATTGTATCAATCTCTTTTAGATTATTGTCTGATTAAATAATCAAATGCGCCAATGGCAGCTGTGGCACCAGACCCCATGGAAATAATGATTTGCTTGTAGGCAGCATCTGTACAGTCACCTGCAGCAAAAATACCAGGGATATTTGTTGAGCCAAATTTATCAACGACAATTTCTTGACGTTCATTGAGTTCAATGCCGCTATCCTTGAGCCAAGATGTACTTGGTACAAGACCAATTTGTACAAAAACACCTTCTAAATCAATGTGTTTTTCTTCGTTTGTATCACGATCGGTATAGTTTAAACCAGTGACATGATCTTCACCAACGATATCTTTAGTAGCAACATTCTTAAGAATAGTTAAATTATCAGTTTTAGCTGCTCGTTCTTGCAGTACTTGGTCTGCTTTGAGCTCAGGTAAGAATTCTAGGACTGTAACATGTTTAGTGACACCGGCTAGATCTAAAGCAGCTTCCATACCTGAATTACCACCACCTATAACAGCAACATCTTTTCCTTCGAAAAGAGGGCCATCACAATGTGGACAGTAAGTAACACCTTTATTGCGGAATTCTTCCTCGCCAGGAACGTTGATATTTCGCCACTTAGCACCCAGAGCTAGGATAGCAGTTTTAGCTTGTAAAATAGCTCCGTTAGCCAGTGTTACCTCAACTAATTCTTTTTTTTCAATGCCAGTTGCTAATTGACTCTTGATAATATCAATATCGTAAGATTTGGTATGCTCTTCAATTTGAGCCATCAATTTAGGGCCTTCGGTGTACAATGTACCAATCATGTTCTCAATACCAACTGTTTCGATAACTTGTCCACCAAAAGTTTCTGCTAAAATACCTGTTTTTAACCCTTTACGGGCGGCATAAATTGCAGCACTGTTACCTGCAGGACCACCACCAATAACTAGAACATCATAGACACCTTTGTCAGCAAATGCTTCAGCATCAAGAGGTCCATCTAGTTGTTCTAAAAGCTGTTCAATTGTAGCACGGCCAGAAGTAAATTCTTCTTGGTCCTTATAAACAGTAGGAACAGACATGATACCTTTTGATTTGACTTCGTCTTGATACATGCCTCCTTCAATCATAGTATGAGTGATATTCGGATTCAAAACAGCCATTATATTAAAGGCTTGAACGACATCTGGACAATTATGGCAAGTTAATGAAACATAAGTTTCTAGATTGATAGTTTTCTCAATGCCCTTAATTCGTTTGATAATGTCTTCATCAACTTTTGGTGCGCGACCAGAGACTTGCAACAAAGCTAAAATGAAAGATGTGAATTCATGCCCCATTGGCAAGCCTGAAAAAATAACGCGACTTTCATGCCCTTTTTTTGCAATCCCAAAACTAGGTTGACGTTTTAAATGTGTTGATTCAAGGCTGATGCGATCAGACATAGCGACAATTTCATCTAGAAAATCCTTTACTTTTTGAGAATTATCGTTATCTCCTAAATCAGCTTGTAATACAATATCAGATTCTAGCAAATCTAAATATTGTGCTAATTGAGCCTTGATTTCTTTATCTAAGACCATGGATTACCTCCTGGTTATTAAATTTTACCTACAAGGTCTAAACTAGGAGTTAAAGTTTCAGCTCCTTCTTTCCATTTAGCTGGACAAACTTCACCTGGATGTTGGCGGATGTATTGAGCAGCACGGACTTTATCAATGAGAGTACTTGCATCACGTCCGATGCCATCAGCATTAATTTCCATCATTTGGATGACACCGTCTGGATCAATGATAAATGTACCACGTTGTGCTAGACCATCTTGTCCAAGGACATCAAAACCTTGTGAAATAAGGTGTGAAGGGTCACCAATCATAGGATATGTGATAGTACCAACGACATCTGAGTCATCATGCCATGCTTTATGAACAAAATGAGTATCAGTAGAGACAGAATAAACTTCTACATCAAGAGATTTAAGTGTTTCGTATTGCTCTTGAAGGTCACCAAGTTCAGTTGGGCAAACAAATGAAAAGTCTGCTGGGTAGAAACAAAAAACTGCCCATTTTCCTTTAACGTCTTCATTTGTAACAGTGATGAATTTTCCATCGTGATAAGCTTGAGCTGAAAATTCAATAATTTCTTTTCCGACTAATGACAT
